# Supplementary material for: Hydrazinediium bis­(6-carboxy­pyridazine-3-carboxyl­ate) dihydrate
Source: Acta Crystallogr Sect E Struct Rep Online. 2008 Jan 16;64(Pt 2):o461. doi: 10.1107/S1600536808001037 (PMC2960334; doi:10.1107/S1600536808001037)
Supplement: Supplementary file 1 [file e-64-0o461-sup1.cif]

##############################################################################
###                                                                        ###
###        Electronic paper (Acta Crystallographica Section E)             ###
###                                                                        ###
##############################################################################
#                                                                            #
# This CIF contains the data in a paper accepted for publication in Acta     #
# Crystallographica Section E. It conforms to the requirements of Notes      #
# for Authors for Section E, and has been peer reviewed under the auspices   #
# of the IUCr Commission on Journals.                                        #
#                                                                            #
# Full details of the Crystallographic Information File format               #
# are given in the paper "The Crystallographic Information File (CIF):       #
# a New Standard Archive File for Crystallography" by S. R. Hall, F. H.      #
# Allen and I. D. Brown [Acta Cryst. (1991), A47, 655-685].                  #
#                                                                            #
# The current version of the core CIF dictionary is obtainable from          #
# ftp://ftp.iucr.org/pub/cif_core.dic. The current version number is 2.1.    #
#                                                                            #
# Software is freely available for graphical display of the structure(s) in  #
# this CIF.  For information consult the CIF home page http://www.iucr.org/  #
# cif/home.html                                                              #
#                                                                            #
##############################################################################
                                             
data_I
_audit_creation_method     SHELXL-97
_chemical_name_systematic
;
Hydrazinediium bis(6-carboxypyridazine-3-carboxylate) dihydrate
;
_chemical_name_common     ?
_chemical_formula_moiety     'H6 N2 2+ , 2C6 H3 N2 O4 - , 2H2 O'
_chemical_formula_sum     'C12 H16 N6 O10'
_chemical_formula_iupac     'N2 H6 2+ , 2C6 H3 N2 O4 - , 2H2 O'
_chemical_formula_weight     404.31
_chemical_melting_point     ?
_symmetry_cell_setting     triclinic
_symmetry_space_group_name_H-M     'P -1'
_symmetry_space_group_name_Hall     '-P 1'
loop_
    _symmetry_equiv_pos_as_xyz
    'x, y, z'
    '-x, -y, -z'
_cell_length_a     5.1727(10)
_cell_length_b     6.6257(13)
_cell_length_c     12.271(3)
_cell_angle_alpha     102.08(3)
_cell_angle_beta     93.92(3)
_cell_angle_gamma     107.44(3)
_cell_volume     388.47(17)
_cell_formula_units_Z     1
_cell_measurement_reflns_used     25
_cell_measurement_theta_min     6
_cell_measurement_theta_max     15
_cell_measurement_temperature     293(2)
_exptl_crystal_description     'rectangular plate'
_exptl_crystal_colour     colourless
_exptl_crystal_size_max     0.16
_exptl_crystal_size_mid     0.08
_exptl_crystal_size_min     0.07
_exptl_crystal_density_diffrn     1.728
_exptl_crystal_density_meas     ?
_exptl_crystal_density_method     'not measured'
_exptl_crystal_F_000     210
_exptl_absorpt_coefficient_mu     0.152
_exptl_absorpt_correction_type     none
_exptl_absorpt_process_details     ?
_exptl_absorpt_correction_T_min     ?
_exptl_absorpt_correction_T_max     ?
_exptl_special_details
;
;
_diffrn_ambient_temperature     293(2)
_diffrn_radiation_type     MoK\a
_diffrn_radiation_wavelength     0.71073
_diffrn_radiation_source     'fine-focus sealed tube'
_diffrn_radiation_monochromator     graphite
_diffrn_measurement_device_type     'Kuma KM-4 four-circle'
_diffrn_measurement_method     'profile data from \w/2\q'
_diffrn_detector_area_resol_mean     ?
_diffrn_reflns_number     2512
_diffrn_reflns_av_R_equivalents     0.0166
_diffrn_reflns_av_sigmaI/netI     0.0393
_diffrn_reflns_theta_min     1.71
_diffrn_reflns_theta_max     30.08
_diffrn_reflns_theta_full     30.08
_diffrn_measured_fraction_theta_max     0.998
_diffrn_measured_fraction_theta_full     0.998
_diffrn_reflns_limit_h_min     -7
_diffrn_reflns_limit_h_max     0
_diffrn_reflns_limit_k_min     -8
_diffrn_reflns_limit_k_max     9
_diffrn_reflns_limit_l_min     -17
_diffrn_reflns_limit_l_max     17
_diffrn_standards_number     3
_diffrn_standards_interval_count     200
_diffrn_standards_interval_time     3.072
_diffrn_standards_decay_%     3.72
_refine_special_details
;
 Refinement of F\^2\^ against ALL reflections.  The weighted R-factor wR and
 goodness of fit S are based on F\^2\^, conventional R-factors R are based
 on F, with F set to zero for negative F\^2\^. The threshold expression of
 F\^2\^ > 2sigma(F\^2\^) is used only for calculating R-factors(gt) etc. and is
 not relevant to the choice of reflections for refinement.  R-factors based
 on F\^2\^ are statistically about twice as large as those based on F, and R-
 factors based on ALL data will be even larger.
;
_reflns_number_total     2279
_reflns_number_gt     1431
_reflns_threshold_expression     I>2\s(I)
_refine_ls_structure_factor_coef     Fsqd
_refine_ls_matrix_type     full
_refine_ls_R_factor_all     0.0887
_refine_ls_R_factor_gt     0.0396
_refine_ls_wR_factor_gt     0.1124
_refine_ls_wR_factor_ref     0.1328
_refine_ls_goodness_of_fit_ref     1.020
_refine_ls_restrained_S_all     1.020
_refine_ls_number_reflns     2279
_refine_ls_number_parameters     159
_refine_ls_number_restraints     0
_refine_ls_hydrogen_treatment     mixed
_refine_ls_weighting_scheme     calc
_refine_ls_weighting_details
;
calc w=1/[\s^2^(Fo^2^)+(0.092P)^2^] where P=(Fo^2^+2Fc^2^)/3
;
_atom_sites_solution_hydrogens     geom
_atom_sites_solution_primary     direct
_atom_sites_solution_secondary     difmap
_refine_ls_shift/su_max     0.000
_refine_ls_shift/su_mean     0.000
_refine_diff_density_max     0.516
_refine_diff_density_min     -0.227
_refine_ls_extinction_method     none
_refine_ls_extinction_coef     ?
loop_
    _atom_type_symbol
    _atom_type_description
    _atom_type_scat_dispersion_real
    _atom_type_scat_dispersion_imag
    _atom_type_scat_source
    'C' 'C' 0.0033 0.0016
                         'International Tables Vol C Tables 4.2.6.8 and 6.1.1.4'
    'H' 'H' 0.0000 0.0000
                         'International Tables Vol C Tables 4.2.6.8 and 6.1.1.4'
    'N' 'N' 0.0061 0.0033
                         'International Tables Vol C Tables 4.2.6.8 and 6.1.1.4'
    'O' 'O' 0.0106 0.0060
                         'International Tables Vol C Tables 4.2.6.8 and 6.1.1.4'
_computing_data_collection     'KM-4 Software (Kuma, 1996)'
_computing_cell_refinement     'KM-4 Software (Kuma, 1996)'
_computing_data_reduction     'DATAPROC (Kuma, 2001)'
_computing_structure_solution     'SHELXS97 (Sheldrick, 2008)'
_computing_structure_refinement     'SHELXL97 (Sheldrick, 2008)'
_computing_molecular_graphics     'SHELXTL (Sheldrick, 2008)'
_computing_publication_material     'SHELXL97 (Sheldrick, 2008)'
loop_
    _atom_site_type_symbol
    _atom_site_label
    _atom_site_fract_x
    _atom_site_fract_y
    _atom_site_fract_z
    _atom_site_U_iso_or_equiv
    _atom_site_adp_type
    _atom_site_calc_flag
    _atom_site_refinement_flags
    _atom_site_occupancy
    _atom_site_disorder_assembly
    _atom_site_disorder_group
    O O2 0.0745(3) 1.1260(2) 0.19096(9) 0.0301(3) Uani d . 1 . .
    O O3 0.6795(3) 0.37197(19) 0.35261(9) 0.0292(3) Uani d . 1 . .
    O O4 0.7130(3) 0.4033(2) 0.17502(10) 0.0319(3) Uani d . 1 . .
    O O1 -0.0377(3) 1.1253(2) 0.36330(10) 0.0315(3) Uani d . 1 . .
    N N2 0.3236(3) 0.8346(2) 0.19854(10) 0.0248(3) Uani d . 1 . .
    N N1 0.4514(3) 0.6882(2) 0.19574(10) 0.0261(3) Uani d . 1 . .
    C C6 0.4853(3) 0.6120(2) 0.28600(11) 0.0198(3) Uani d . 1 . .
    C C3 0.2223(3) 0.9032(2) 0.29085(11) 0.0191(3) Uani d . 1 . .
    C C7 0.0773(3) 1.0655(2) 0.27720(12) 0.0212(3) Uani d . 1 . .
    C C4 0.2473(3) 0.8274(2) 0.38706(12) 0.0238(3) Uani d . 1 . .
    C C8 0.6396(3) 0.4472(2) 0.26852(12) 0.0215(3) Uani d . 1 . .
    C C5 0.3863(4) 0.6784(3) 0.38484(12) 0.0250(3) Uani d . 1 . .
    O O6 0.1862(3) 0.3212(2) 0.98874(10) 0.0295(3) Uani d . 1 . .
    N N3 0.3528(3) 0.9661(2) 0.99354(11) 0.0233(3) Uani d . 1 . .
    H H5 0.169(4) 0.871(3) 0.4510(18) 0.031(5) Uiso d . 1 . .
    H H6 0.411(4) 0.628(3) 0.4471(19) 0.037(6) Uiso d . 1 . .
    H H62 0.268(6) 0.416(5) 1.044(2) 0.059(8) Uiso d . 1 . .
    H H51 0.288(5) 0.840(4) 0.9317(19) 0.038(6) Uiso d . 1 . .
    H H61 0.223(5) 0.395(4) 0.927(2) 0.045(6) Uiso d . 1 . .
    H H53 0.307(5) 0.924(3) 1.0576(18) 0.035(5) Uiso d . 1 . .
    H H52 0.288(5) 1.098(4) 0.9885(18) 0.036(5) Uiso d . 1 . .
    H H1 -0.136(8) 1.234(6) 0.350(3) 0.117(14) Uiso d . 1 . .
loop_
    _atom_site_aniso_label
    _atom_site_aniso_U_11
    _atom_site_aniso_U_22
    _atom_site_aniso_U_33
    _atom_site_aniso_U_12
    _atom_site_aniso_U_13
    _atom_site_aniso_U_23
    O2 0.0426(8) 0.0379(6) 0.0231(5) 0.0268(6) 0.0091(5) 0.0143(4)
    O3 0.0400(7) 0.0348(6) 0.0259(5) 0.0261(5) 0.0095(5) 0.0130(4)
    O4 0.0465(8) 0.0369(6) 0.0248(5) 0.0295(6) 0.0119(5) 0.0082(4)
    O1 0.0459(8) 0.0394(7) 0.0263(5) 0.0315(6) 0.0165(5) 0.0148(5)
    N2 0.0362(8) 0.0282(6) 0.0197(5) 0.0208(6) 0.0089(5) 0.0098(5)
    N1 0.0382(8) 0.0294(7) 0.0215(6) 0.0231(6) 0.0105(5) 0.0092(5)
    C6 0.0237(7) 0.0200(6) 0.0200(6) 0.0123(5) 0.0051(5) 0.0055(5)
    C3 0.0225(7) 0.0199(6) 0.0184(6) 0.0109(5) 0.0044(5) 0.0056(5)
    C7 0.0238(7) 0.0222(7) 0.0210(6) 0.0119(6) 0.0037(5) 0.0053(5)
    C4 0.0339(8) 0.0279(7) 0.0179(6) 0.0194(6) 0.0084(6) 0.0077(5)
    C8 0.0249(8) 0.0202(6) 0.0231(6) 0.0124(6) 0.0036(5) 0.0058(5)
    C5 0.0373(9) 0.0284(7) 0.0190(6) 0.0206(7) 0.0081(6) 0.0102(5)
    O6 0.0375(7) 0.0290(6) 0.0237(6) 0.0128(5) 0.0049(5) 0.0070(4)
    N3 0.0225(7) 0.0293(7) 0.0220(6) 0.0121(5) 0.0057(5) 0.0084(5)
_geom_special_details
;
 All esds (except the esd in the dihedral angle between two l.s. planes)
 are estimated using the full covariance matrix.  The cell esds are taken
 into account individually in the estimation of esds in distances, angles
 and torsion angles; correlations between esds in cell parameters are only
 used when they are defined by crystal symmetry.  An approximate (isotropic)
 treatment of cell esds is used for estimating esds involving l.s. planes.
;
loop_
    _geom_bond_atom_site_label_1
    _geom_bond_atom_site_label_2
    _geom_bond_site_symmetry_2
    _geom_bond_distance
    _geom_bond_publ_flag
    O2 C7 . 1.2082(18) ?
    O3 C8 . 1.2666(17) ?
    O4 C8 . 1.2376(18) ?
    O1 C7 . 1.2956(18) ?
    O1 H1 . 1.03(4) ?
    N2 N1 . 1.3241(17) ?
    N2 C3 . 1.3313(18) ?
    N1 C6 . 1.3317(17) ?
    C6 C5 . 1.387(2) ?
    C6 C8 . 1.5236(18) ?
    C3 C4 . 1.3889(19) ?
    C3 C7 . 1.5128(18) ?
    C4 C5 . 1.382(2) ?
    C4 H5 . 0.94(2) ?
    C5 H6 . 0.91(2) ?
    O6 H62 . 0.81(3) ?
    O6 H61 . 0.98(3) ?
    N3 N3 2_677 1.440(3) ?
    N3 H51 . 0.96(2) ?
    N3 H53 . 0.91(2) ?
    N3 H52 . 1.04(2) ?
loop_
    _geom_angle_atom_site_label_1
    _geom_angle_atom_site_label_2
    _geom_angle_atom_site_label_3
    _geom_angle_site_symmetry_1
    _geom_angle_site_symmetry_3
    _geom_angle
    _geom_angle_publ_flag
    C7 O1 H1 . . 111(2) ?
    N1 N2 C3 . . 120.23(12) ?
    N2 N1 C6 . . 120.34(12) ?
    N1 C6 C5 . . 122.08(13) ?
    N1 C6 C8 . . 113.36(12) ?
    C5 C6 C8 . . 124.56(12) ?
    N2 C3 C4 . . 122.16(13) ?
    N2 C3 C7 . . 112.66(12) ?
    C4 C3 C7 . . 125.17(13) ?
    O2 C7 O1 . . 126.02(13) ?
    O2 C7 C3 . . 119.91(13) ?
    O1 C7 C3 . . 114.07(12) ?
    C5 C4 C3 . . 117.50(13) ?
    C5 C4 H5 . . 120.3(13) ?
    C3 C4 H5 . . 122.1(13) ?
    O4 C8 O3 . . 127.45(13) ?
    O4 C8 C6 . . 116.92(12) ?
    O3 C8 C6 . . 115.63(12) ?
    C4 C5 C6 . . 117.66(13) ?
    C4 C5 H6 . . 119.8(14) ?
    C6 C5 H6 . . 122.5(14) ?
    H62 O6 H61 . . 103(2) ?
    N3 N3 H51 2_677 . 106.7(14) ?
    N3 N3 H53 2_677 . 105.3(14) ?
    H51 N3 H53 . . 108(2) ?
    N3 N3 H52 2_677 . 109.5(13) ?
    H51 N3 H52 . . 117.5(18) ?
    H53 N3 H52 . . 109.0(18) ?
loop_
    _geom_hbond_atom_site_label_D
    _geom_hbond_atom_site_label_H
    _geom_hbond_atom_site_label_A
    _geom_hbond_site_symmetry_A
    _geom_hbond_distance_DH
    _geom_hbond_distance_HA
    _geom_hbond_distance_DA
    _geom_hbond_angle_DHA
    O6 H62 N1 1_556 0.81(3) 2.23(3) 3.031(2) 174(3)
    N3 H51 O4 2_666 0.96(2) 1.85(2) 2.770(2) 160(2)
    O6 H61 O4 2_666 0.98(3) 1.99(3) 2.9581(18) 168(2)
    O6 H61 N1 2_666 0.98(3) 2.45(2) 3.039(2) 118.5(18)
    N3 H53 N2 1_556 0.91(2) 1.95(2) 2.8287(18) 163(2)
    N3 H53 O2 1_556 0.91(2) 2.50(2) 3.0627(19) 120.7(17)
    N3 H52 O6 1_565 1.04(2) 1.71(2) 2.7473(18) 176.6(19)
    O1 H1 O3 1_465 1.03(4) 1.51(4) 2.5152(16) 165(3)
data_global
_journal_date_recd_electronic     2008-01-08
_journal_date_accepted     2008-01-10
_journal_name_full     'Acta Crystallographica, Section E'
_journal_year     2008
_journal_volume     64
_journal_issue      2
_journal_page_first     o461
_journal_page_last     o461
_journal_paper_category     QO
_journal_coeditor_code     AT2534
_publ_contact_author_name     'Janusz Leciejewicz'
_publ_contact_author_address
;
Institute of Nuclear Chemistry and Technology
ul.Dorodna 16
03-195 Warszawa
Poland
;
_publ_contact_author_email     jlec@ichtj.waw.pl
_publ_contact_author_fax     48228111917
_publ_contact_author_phone     48225041230
_publ_section_title
;
Hydrazinediium bis(6-carboxypyridazine-3-carboxylate) dihydrate
;
loop_
    _publ_author_name
    _publ_author_footnote
    _publ_author_address
    'Wojciech Starosta' ?
;
Institute of Nuclear Chemistry and Technology
ul. Dorodna 16
03-195 Warszawa
Poland
;
    'Janusz Leciejewicz' ?
;
Institute of Nuclear Chemistry and Technology
ul. Dorodna 16
03-195 Warszawa
Poland
;
