# Supplementary material for: Hydrazinediium bis­(6-carboxy­pyridazine-3-carboxyl­ate) dihydrate
Source: Acta Crystallogr Sect E Struct Rep Online. 2008 Jan 16;64(Pt 2):o461. doi: 10.1107/S1600536808001037 (PMC2960334; doi:10.1107/S1600536808001037)
Supplement: Supplementary file 2 [file e-64-0o461-Isup2.hkl]

# 
# h,k,l, Fc-squared, Fo-squared, sigma(Fo-squared) and status flag 
# 
data_I
_shelx_title ' Cazyd11 in P-1' 
_shelx_refln_list_code          4 
_shelx_F_calc_maximum      100.48 
_exptl_crystal_F_000       210.00 
_reflns_d_resolution_high  0.7090 
 
loop_ 
 _symmetry_equiv_pos_as_xyz 
 'x, y, z' 
 '-x, -y, -z' 
 
_cell_length_a     5.1727 
_cell_length_b     6.6257 
_cell_length_c    12.2715 
_cell_angle_alpha 102.080 
_cell_angle_beta   93.920 
_cell_angle_gamma 107.440 
 
_shelx_F_squared_multiplier     1.000 
 
loop_ 
 _refln_index_h 
 _refln_index_k 
 _refln_index_l 
 _refln_F_squared_calc 
 _refln_F_squared_meas 
 _refln_F_squared_sigma 
 _refln_observed_status 
   1   0   0      243.23      237.94      2.74 o 
   2   0   0      224.93      215.35      3.40 o 
   3   0   0      255.96      266.69      4.61 o 
   4   0   0        0.71        4.06      3.40 o 
   5   0   0        8.02        9.00      1.10 o 
   6   0   0        1.55       -3.18      4.50 o 
  -7   1   0       12.56        4.28      5.49 o 
  -6   1   0        8.94        8.89      1.32 o 
  -5   1   0        0.95       -2.19      3.62 o 
  -4   1   0       27.98       25.56      0.99 o 
  -3   1   0       66.32       66.92      3.07 o 
  -2   1   0     2287.89     2221.91      8.78 o 
  -1   1   0        8.89       12.73      0.55 o 
   0   1   0       62.99       58.88      1.16 o 
   1   1   0     4971.81     5556.96     35.10 o 
   2   1   0      598.10      770.88      6.14 o 
   3   1   0        8.06        7.46      0.88 o 
   4   1   0        5.54        4.94      0.99 o 
   5   1   0        2.93       -0.66      3.84 o 
   6   1   0       14.22       13.05      1.43 o 
  -7   2   0       11.93       10.20      1.54 o 
  -6   2   0       21.91       20.95      1.32 o 
  -5   2   0        3.25        3.95      3.51 o 
  -4   2   0       18.98       15.36      0.99 o 
  -3   2   0      813.46      784.37      7.02 o 
  -2   2   0      340.02      359.49      4.17 o 
  -1   2   0        9.67       13.49      0.55 o 
   0   2   0        0.00       -1.74      1.92 o 
   1   2   0        2.34        0.22      1.86 o 
   2   2   0      114.51      112.44      3.40 o 
   3   2   0       23.39       24.68      1.21 o 
   4   2   0       51.70       51.89      2.19 o 
   5   2   0        3.69        3.95      1.21 o 
   6   2   0        8.39        6.25      1.54 o 
  -7   3   0        5.84        9.43      5.27 o 
  -6   3   0        3.28        6.80      4.17 o 
  -5   3   0       27.78       26.33      1.21 o 
  -4   3   0       66.59       60.56      2.85 o 
  -3   3   0       10.84       11.19      0.77 o 
  -2   3   0      310.57      323.73      4.39 o 
  -1   3   0     2116.68     2375.71      9.98 o 
   0   3   0       84.31       93.89      1.90 o 
   1   3   0        0.02       -0.33      2.08 o 
   2   3   0       79.65       89.19      3.62 o 
   3   3   0       94.20      129.45      4.72 o 
   4   3   0        6.04        0.66      3.84 o 
   5   3   0        1.61        4.83      4.28 o 
  -7   4   0        4.50        7.02      5.27 o 
  -6   4   0        0.29       -4.17      4.28 o 
  -5   4   0       33.01       30.06      1.32 o 
  -4   4   0        0.83       -3.07      3.07 o 
  -3   4   0      231.70      240.03      4.72 o 
  -2   4   0       99.20       95.99      3.18 o 
  -1   4   0       43.49       46.40      2.08 o 
   0   4   0      987.90      982.36     18.32 o 
   1   4   0      136.74      142.50      4.06 o 
   2   4   0       12.07       11.19      0.88 o 
   3   4   0        3.75        4.50      3.29 o 
   4   4   0       40.84       35.87      1.86 o 
   5   4   0        2.14        7.46      4.83 o 
  -7   5   0       12.84        8.89      5.27 o 
  -6   5   0        5.75        0.88      4.39 o 
  -5   5   0       13.43       12.51      0.99 o 
  -4   5   0       49.96       36.97      1.65 o 
  -3   5   0       61.70       58.91      2.52 o 
  -2   5   0      183.91      181.89      4.39 o 
  -1   5   0       66.92       62.53      2.30 o 
   0   5   0       12.83       12.80      0.49 o 
   1   5   0       77.47       78.44      2.96 o 
   2   5   0        5.80        1.86      3.07 o 
   3   5   0        6.60        7.24      1.10 o 
   4   5   0        0.31        6.91      4.28 o 
  -6   6   0       35.32       34.23      1.65 o 
  -5   6   0       53.19       54.96      2.08 o 
  -4   6   0       60.13       51.45      1.97 o 
  -3   6   0       27.93       15.36      0.88 o 
  -2   6   0        0.04       -2.52      2.52 o 
  -1   6   0       51.94       45.53      1.97 o 
   0   6   0        9.18        8.84      0.77 o 
   1   6   0        0.30        1.54      2.74 o 
   2   6   0        3.64        5.16      3.29 o 
   3   6   0        0.53       -0.99      4.06 o 
  -6   7   0        1.53        3.84      4.39 o 
  -5   7   0       16.52       17.77      1.21 o 
  -4   7   0        0.36        2.41      3.07 o 
  -3   7   0       10.88        8.89      0.88 o 
  -2   7   0       83.88       76.57      3.18 o 
  -1   7   0        1.38        0.22      2.74 o 
   0   7   0        4.23        2.28      1.97 o 
   1   7   0        0.05       -0.55      0.99 o 
   2   7   0       18.96       19.64      1.21 o 
  -5   8   0       16.77       19.86      1.32 o 
  -4   8   0        0.10       -0.66      3.51 o 
  -3   8   0        8.01        9.00      0.99 o 
  -2   8   0       21.33       23.37      0.99 o 
  -1   8   0        0.07        0.00      3.29 o 
   0   8   0        9.07        8.89      0.70 o 
   1   8   0        5.19        1.21      3.95 o 
  -3   9   0        2.45        4.61      3.62 o 
  -2   9   0        0.62        4.06      3.40 o 
   1  -9   1        0.21       -3.29      3.29 o 
   2  -9   1        0.02       -3.40      3.40 o 
   3  -9   1        0.11       -2.41      3.40 o 
  -1  -8   1        3.98        1.54      3.73 o 
   0  -8   1        5.04        3.35      2.44 o 
   1  -8   1        0.95        1.97      2.96 o 
   2  -8   1        2.03       -3.18      3.18 o 
   3  -8   1        0.00        4.06      3.18 o 
   4  -8   1        0.48       -3.51      3.51 o 
   5  -8   1       59.94       84.80      3.07 o 
  -2  -7   1        3.51       -3.95      3.95 o 
  -1  -7   1        6.66        4.83      3.51 o 
   0  -7   1        3.65        2.71      2.25 o 
   1  -7   1        0.00        3.73      2.30 o 
   2  -7   1       16.29       17.00      0.88 o 
   3  -7   1       78.05       74.38      3.29 o 
   4  -7   1       27.84       28.52      1.10 o 
   5  -7   1        4.17        3.84      1.10 o 
   6  -7   1       27.76       31.81      1.43 o 
  -3  -6   1        0.16       -3.95      3.95 o 
  -2  -6   1       52.13       60.34      2.19 o 
  -1  -6   1       30.51       27.43      1.10 o 
   0  -6   1        0.83       -0.55      1.78 o 
   1  -6   1      115.24      112.99      3.95 o 
   2  -6   1        0.52       -0.55      2.41 o 
   3  -6   1       37.98       38.07      1.65 o 
   4  -6   1       38.83       32.03      1.43 o 
   5  -6   1        3.66        3.73      3.51 o 
   6  -6   1        0.02        3.73      4.28 o 
  -4  -5   1        3.47        2.41      4.50 o 
  -3  -5   1       15.20       15.80      1.10 o 
  -2  -5   1        0.00        1.21      2.96 o 
  -1  -5   1       29.49       31.92      1.21 o 
   0  -5   1       34.52       36.03      1.05 o 
   1  -5   1       81.29       80.19      3.07 o 
   2  -5   1       10.31       10.64      0.77 o 
   3  -5   1       42.40       33.90      1.54 o 
   4  -5   1       31.22       18.98      0.99 o 
   5  -5   1       10.28       13.16      1.10 o 
   6  -5   1       14.42       17.11      1.32 o 
   7  -5   1       14.52       14.15      1.54 o 
  -5  -4   1        7.95        7.79      1.43 o 
  -4  -4   1       15.39       11.63      1.21 o 
  -3  -4   1        3.62        4.50      3.40 o 
  -2  -4   1        7.39        4.17      2.96 o 
  -1  -4   1        0.36       -0.11      0.66 o 
   0  -4   1        1.39        0.27      1.39 o 
   1  -4   1      159.59      165.43      3.51 o 
   2  -4   1      161.88      149.09      3.62 o 
   3  -4   1       85.13       89.74      3.51 o 
   4  -4   1       43.61       42.24      1.86 o 
   5  -4   1       19.99       14.37      1.10 o 
   6  -4   1       19.47       17.55      1.32 o 
   7  -4   1        9.69        9.65      1.54 o 
  -5  -3   1        0.48       -4.61      4.61 o 
  -4  -3   1       34.04       31.05      1.32 o 
  -3  -3   1      131.50      156.11      4.83 o 
  -2  -3   1       41.22       42.78      1.97 o 
  -1  -3   1       10.50        9.32      0.66 o 
   0  -3   1     1369.27     1479.56      9.27 o 
   1  -3   1      726.53      771.97      5.81 o 
   2  -3   1        9.42       13.71      0.66 o 
   3  -3   1        2.88        0.77      2.41 o 
   4  -3   1       69.35       83.04      4.06 o 
   5  -3   1        0.00        0.66      3.40 o 
   6  -3   1        5.67        1.32      1.32 o 
   7  -3   1        0.02        3.40      4.83 o 
  -6  -2   1        0.07       -5.27      5.27 o 
  -5  -2   1       17.67       21.61      1.32 o 
  -4  -2   1        8.66        9.00      0.99 o 
  -3  -2   1        2.42        1.21      3.07 o 
  -2  -2   1     1187.11     1288.67      8.67 o 
  -1  -2   1       40.35       34.99      1.65 o 
   0  -2   1       60.88       49.28      1.36 o 
   1  -2   1      148.56      158.63      2.63 o 
   2  -2   1     1700.58     1829.06      8.56 o 
   3  -2   1        5.27        7.02      0.77 o 
   4  -2   1        0.35       -1.65      3.18 o 
   5  -2   1       28.82       27.75      1.10 o 
   6  -2   1       15.58       17.77      1.32 o 
   7  -2   1        9.32        7.68      5.38 o 
  -6  -1   1        1.35       -3.95      4.72 o 
  -5  -1   1       21.31       23.48      1.21 o 
  -4  -1   1        0.56       -0.77      3.40 o 
  -3  -1   1      211.91      205.91      4.50 o 
  -2  -1   1       34.20       33.46      1.76 o 
  -1  -1   1      681.75      757.49      4.72 o 
   0  -1   1        2.52        1.91      0.42 o 
   1  -1   1        9.12        9.76      0.55 o 
   2  -1   1      254.00      237.94      3.51 o 
   3  -1   1      728.49      725.35      6.80 o 
   4  -1   1      567.95      540.83      7.35 o 
   5  -1   1        7.68        1.65      3.73 o 
   6  -1   1        6.69        7.57      1.32 o 
   7  -1   1        0.15       -1.54      1.54 o 
  -6   0   1        4.95        3.62      1.32 o 
  -5   0   1       45.13       43.22      1.86 o 
  -4   0   1       81.85       80.74      3.07 o 
  -3   0   1       43.11       43.11      2.08 o 
  -2   0   1        1.66        0.88      1.97 o 
  -1   0   1       40.76       41.69      1.86 o 
   0   0   1       84.86       95.04      1.86 o 
   1   0   1      202.72      189.68      2.74 o 
   2   0   1      498.38      505.73      4.83 o 
   3   0   1      156.97      156.54      4.06 o 
   4   0   1        3.47        2.08      3.40 o 
   5   0   1       50.57       50.46      2.19 o 
   6   0   1        7.15        4.72      4.61 o 
  -7   1   1        9.15        9.54      5.59 o 
  -6   1   1       59.89       51.89      2.74 o 
  -5   1   1        0.68        2.08      3.51 o 
  -4   1   1       16.97       16.35      0.99 o 
  -3   1   1       57.61       54.63      2.19 o 
  -2   1   1       48.23       42.78      1.76 o 
  -1   1   1      101.08      104.98      2.30 o 
   0   1   1       73.42       66.76      1.97 o 
   1   1   1    10096.99    10970.21     51.45 o 
   2   1   1       45.37       45.09      1.86 o 
   3   1   1        9.03       10.20      0.88 o 
   4   1   1       57.04       56.94      2.74 o 
   5   1   1        0.20        1.32      3.73 o 
   6   1   1        1.53       -3.40      4.94 o 
  -7   2   1        1.20       -1.65      5.27 o 
  -6   2   1        5.84        6.14      1.21 o 
  -5   2   1      102.04       91.05      3.84 o 
  -4   2   1        0.69       -3.29      3.29 o 
  -3   2   1      548.62      602.81      6.14 o 
  -2   2   1      463.86      505.40      4.83 o 
  -1   2   1     2396.88     2724.78     26.55 o 
   0   2   1       21.35       19.51      0.58 o 
   1   2   1        5.14        5.92      0.55 o 
   2   2   1     2379.83     2484.10     12.29 o 
   3   2   1      208.32      229.06      5.38 o 
   4   2   1        6.61        1.43      3.84 o 
   5   2   1       17.47       17.55      1.32 o 
   6   2   1        1.78        1.21      5.16 o 
  -7   3   1        0.00        3.95      4.94 o 
  -6   3   1       18.34       17.55      1.32 o 
  -5   3   1      203.90      188.25      5.49 o 
  -4   3   1        2.18        2.08      0.88 o 
  -3   3   1       59.34       42.78      1.86 o 
  -2   3   1       28.86       26.77      1.32 o 
  -1   3   1      215.16      248.59      3.73 o 
   0   3   1      120.23      113.47      3.13 o 
   1   3   1       64.40       63.63      2.74 o 
   2   3   1       31.72       33.57      1.43 o 
   3   3   1      293.40      288.08      6.14 o 
   4   3   1       63.33       58.03      2.30 o 
   5   3   1        2.00        7.13      4.61 o 
  -7   4   1        3.28       -1.54      5.16 o 
  -6   4   1        1.39        2.96      4.17 o 
  -5   4   1        9.78        6.14      1.10 o 
  -4   4   1        1.28        4.50      2.96 o 
  -3   4   1        3.05        0.77      2.63 o 
  -2   4   1        0.00       -2.08      2.08 o 
  -1   4   1       72.69       77.67      2.85 o 
   0   4   1      134.24      137.91      2.48 o 
   1   4   1       94.59       95.00      3.62 o 
   2   4   1        0.48        2.63      2.85 o 
   3   4   1       15.46       16.89      1.10 o 
   4   4   1        0.26        4.50      4.28 o 
   5   4   1       14.10        7.35      5.38 o 
  -7   5   1        6.41       -0.11      5.27 o 
  -6   5   1        8.57        9.11      1.32 o 
  -5   5   1        0.92        2.19      3.29 o 
  -4   5   1        9.97       10.20      0.88 o 
  -3   5   1       18.22       15.14      0.88 o 
  -2   5   1       42.90       43.88      2.08 o 
  -1   5   1      119.49      110.25      3.73 o 
   0   5   1       48.61       53.44      1.43 o 
   1   5   1      272.61      260.21      5.81 o 
   2   5   1        0.08        1.32      2.96 o 
   3   5   1        7.05        2.85      3.62 o 
   4   5   1        0.32       -2.19      4.50 o 
  -6   6   1        9.81        6.69      4.50 o 
  -5   6   1        0.00        1.10      3.40 o 
  -4   6   1        0.60       -0.11      3.07 o 
  -3   6   1       59.94       64.29      2.63 o 
  -2   6   1        5.66       -0.22      2.74 o 
  -1   6   1       25.36       25.78      1.10 o 
   0   6   1        3.08        1.77      2.19 o 
   1   6   1        2.23       -1.65      3.18 o 
   2   6   1       47.86       42.56      2.30 o 
   3   6   1        0.06        3.51      3.84 o 
  -6   7   1       17.58       18.65      1.43 o 
  -5   7   1       36.68       39.27      1.65 o 
  -4   7   1       30.52       30.72      1.43 o 
  -3   7   1        6.77        5.05      0.88 o 
  -2   7   1        6.84        3.62      2.85 o 
  -1   7   1        0.11       -0.11      0.77 o 
   0   7   1       21.15       21.67      0.70 o 
   1   7   1        0.01       -0.55      3.40 o 
   2   7   1        1.79        6.14      3.62 o 
  -5   8   1        3.95        3.40      1.21 o 
  -4   8   1       32.72       35.87      1.32 o 
  -3   8   1        0.06       -2.30      3.18 o 
  -2   8   1       30.28       29.07      1.32 o 
  -1   8   1       45.31       43.00      1.86 o 
   0   8   1        0.48        0.93      2.17 o 
   1   8   1        2.66        2.19      3.73 o 
   1  -9   2        5.51        4.17      3.51 o 
   2  -9   2        2.00       -2.74      3.40 o 
   3  -9   2       23.39       24.02      1.21 o 
  -1  -8   2        9.73        6.36      3.95 o 
   0  -8   2        0.19        2.03      2.17 o 
   1  -8   2       43.03       41.25      1.10 o 
   2  -8   2        1.91        3.51      2.96 o 
   3  -8   2        1.88        1.43      0.99 o 
   4  -8   2       11.03       10.20      1.10 o 
   5  -8   2        5.59        3.62      4.17 o 
  -2  -7   2        0.07        1.54      3.62 o 
  -1  -7   2        6.91        5.92      3.29 o 
   0  -7   2        2.74        1.54      1.94 o 
   1  -7   2       11.34       11.63      0.77 o 
   2  -7   2        5.72        4.50      2.63 o 
   3  -7   2        0.78        3.51      2.85 o 
   4  -7   2        4.65        4.61      0.99 o 
   5  -7   2        0.27        3.51      3.73 o 
   6  -7   2       23.47       30.39      1.43 o 
  -3  -6   2        2.06        4.50      3.95 o 
  -2  -6   2        2.57        2.19      3.40 o 
  -1  -6   2       35.68       33.13      1.32 o 
   0  -6   2       58.41       57.41      1.67 o 
   1  -6   2       13.57       11.41      0.77 o 
   2  -6   2       22.69       22.71      0.88 o 
   3  -6   2       31.08       25.45      0.99 o 
   4  -6   2       34.03       28.52      1.21 o 
   5  -6   2       29.17       32.14      1.65 o 
   6  -6   2        0.61        5.59      4.28 o 
  -4  -5   2        0.00       -1.43      4.17 o 
  -3  -5   2        6.99        3.95      3.62 o 
  -2  -5   2        0.25        3.40      2.85 o 
  -1  -5   2       38.55       42.02      1.76 o 
   0  -5   2        1.19        1.85      1.51 o 
   1  -5   2        1.47        2.52      0.66 o 
   2  -5   2      107.56      114.53      3.62 o 
   3  -5   2       53.22       56.17      2.08 o 
   4  -5   2        1.05        4.61      2.96 o 
   5  -5   2       92.79       76.79      3.29 o 
   6  -5   2        1.91       -1.86      4.39 o 
  -5  -4   2        2.26        3.18      1.43 o 
  -4  -4   2        2.44        6.36      3.84 o 
  -3  -4   2       18.98       17.99      0.99 o 
  -2  -4   2       43.95       44.43      1.97 o 
  -1  -4   2        1.29        3.62      2.19 o 
   0  -4   2      145.70      153.81      2.56 o 
   1  -4   2       30.33       32.25      1.32 o 
   2  -4   2      269.06      254.84      4.39 o 
   3  -4   2      169.72      174.65      4.39 o 
   4  -4   2       81.57      100.16      3.18 o 
   5  -4   2       10.65        7.35      1.10 o 
   6  -4   2       13.10       12.40      1.32 o 
   7  -4   2        0.58       -2.74      5.16 o 
  -5  -3   2        8.11        6.47      1.32 o 
  -4  -3   2        3.79        3.73      3.73 o 
  -3  -3   2        0.00       -3.18      3.18 o 
  -2  -3   2       27.33       30.50      1.32 o 
  -1  -3   2       13.93       14.48      0.66 o 
   0  -3   2      340.31      373.36      3.06 o 
   1  -3   2       99.16      102.57      2.74 o 
   2  -3   2      491.18      532.82      5.38 o 
   3  -3   2        3.34        0.99      2.41 o 
   4  -3   2        1.67        1.86      3.18 o 
   5  -3   2        0.00        4.72      3.51 o 
   6  -3   2       21.03       18.98      1.32 o 
   7  -3   2        4.76        6.25      5.27 o 
  -6  -2   2        0.49        3.84      4.83 o 
  -5  -2   2        0.83        3.07      3.84 o 
  -4  -2   2        0.01        3.29      3.40 o 
  -3  -2   2       34.96       46.07      1.86 o 
  -2  -2   2       11.75       15.14      0.77 o 
  -1  -2   2       31.66       29.95      1.32 o 
   0  -2   2       37.51       41.15      1.12 o 
   1  -2   2     1356.49     1451.14      6.80 o 
   2  -2   2       99.95      113.65      2.85 o 
   3  -2   2       85.09      115.74      3.51 o 
   4  -2   2        7.47        3.84      3.29 o 
   5  -2   2        2.65        0.44      3.62 o 
   6  -2   2        0.74        0.88      4.28 o 
   7  -2   2        0.44        0.00      5.16 o 
  -6  -1   2        3.11       -5.05      5.05 o 
  -5  -1   2        1.44        1.86      3.95 o 
  -4  -1   2       41.47       46.51      1.86 o 
  -3  -1   2      177.51      174.76      4.39 o 
  -2  -1   2        7.68        8.23      0.66 o 
  -1  -1   2     3603.81     4108.89     30.72 o 
   0  -1   2       40.99       34.57      1.37 o 
   1  -1   2      253.35      220.72      2.85 o 
   2  -1   2      520.75      520.32      4.83 o 
   3  -1   2       90.95       91.82      3.51 o 
   4  -1   2       92.68      100.16      3.95 o 
   5  -1   2        3.33        2.96      3.73 o 
   6  -1   2        0.48       -2.19      4.50 o 
  -6   0   2        1.63        5.16      4.61 o 
  -5   0   2       31.23       27.97      1.21 o 
  -4   0   2       18.31       19.20      1.10 o 
  -3   0   2       66.30       84.58      2.96 o 
  -2   0   2      204.77      215.13      3.40 o 
  -1   0   2        0.81        2.52      1.86 o 
   0   0   2     2071.40     2568.73     21.39 o 
   1   0   2      134.38      138.66      2.63 o 
   2   0   2      218.50      252.53      3.84 o 
   3   0   2      247.42      238.05      4.61 o 
   4   0   2      119.05      111.24      4.61 o 
   5   0   2       57.42       56.94      2.41 o 
   6   0   2        7.69        6.14      4.94 o 
  -7   1   2       17.19       16.13      1.65 o 
  -6   1   2       60.36       60.01      2.19 o 
  -5   1   2        2.63        1.97      3.51 o 
  -4   1   2       27.15       25.23      1.10 o 
  -3   1   2      171.69      242.00      4.39 o 
  -2   1   2        6.05        6.80      0.55 o 
  -1   1   2       89.05       80.08      2.19 o 
   0   1   2       39.56       37.55      2.30 o 
   1   1   2     2357.38     2684.19     27.43 o 
   2   1   2       60.17       70.43      2.96 o 
   3   1   2      121.39      124.84      4.17 o 
   4   1   2        0.29        0.33      3.18 o 
   5   1   2        5.00        7.46      4.17 o 
   6   1   2       39.02       37.63      1.65 o 
  -7   2   2        0.86        3.07      5.05 o 
  -6   2   2       44.05       39.27      1.76 o 
  -5   2   2       12.09       13.38      1.10 o 
  -4   2   2       20.20       21.83      0.99 o 
  -3   2   2        6.74       10.09      0.77 o 
  -2   2   2      155.39      158.08      3.29 o 
  -1   2   2     1060.45     1067.84      6.25 o 
   0   2   2       21.30       21.67      0.58 o 
   1   2   2       46.31       44.21      1.76 o 
   2   2   2      133.44      148.54      3.84 o 
   3   2   2      162.47      197.46      5.05 o 
   4   2   2        0.83       -1.32      3.51 o 
   5   2   2        0.24        4.61      4.06 o 
   6   2   2        0.43        0.66      5.27 o 
  -7   3   2       11.86        9.11      1.54 o 
  -6   3   2        0.19        0.11      4.17 o 
  -5   3   2       45.34       40.15      1.76 o 
  -4   3   2      344.82      393.94      6.47 o 
  -3   3   2       64.39       54.74      2.19 o 
  -2   3   2      350.09      349.73      4.72 o 
  -1   3   2      215.66      205.03      3.62 o 
   0   3   2      140.03      140.31      2.36 o 
   1   3   2       15.56       15.69      0.77 o 
   2   3   2        0.79       -2.74      2.74 o 
   3   3   2      267.65      345.67      6.69 o 
   4   3   2        3.26        0.44      3.84 o 
   5   3   2        0.97        8.01      4.61 o 
  -7   4   2       19.27       19.31      1.65 o 
  -6   4   2       17.33       17.99      1.32 o 
  -5   4   2       10.62        6.58      3.62 o 
  -4   4   2      207.22      202.07      5.16 o 
  -3   4   2      193.14      170.70      4.50 o 
  -2   4   2       58.93       53.86      2.41 o 
  -1   4   2       30.38       33.57      1.32 o 
   0   4   2      314.41      310.09      4.83 o 
   1   4   2        6.41        6.47      0.77 o 
   2   4   2       23.71       20.51      1.10 o 
   3   4   2       23.45       22.71      1.10 o 
   4   4   2      121.49      121.66      5.05 o 
  -6   5   2       42.33       46.62      1.54 o 
  -5   5   2        8.86       10.31      1.10 o 
  -4   5   2       33.87       27.86      1.43 o 
  -3   5   2       37.07       42.02      1.65 o 
  -2   5   2        6.23        6.91      0.77 o 
  -1   5   2        2.63        2.74      2.19 o 
   0   5   2        0.33       -0.82      1.59 o 
   1   5   2       34.47       29.84      1.32 o 
   2   5   2        8.01        9.65      0.99 o 
   3   5   2        0.49       -0.33      1.10 o 
   4   5   2        0.01       -3.95      4.39 o 
  -6   6   2       88.50       89.96      3.84 o 
  -5   6   2       11.30       13.38      1.10 o 
  -4   6   2        1.06        2.08      3.07 o 
  -3   6   2       12.47       11.08      0.88 o 
  -2   6   2       17.91       18.98      0.99 o 
  -1   6   2        0.02        3.29      2.30 o 
   0   6   2       33.39       31.83      1.05 o 
   1   6   2       29.05       27.64      1.21 o 
   2   6   2       20.55       21.17      1.10 o 
   3   6   2        0.01       -1.76      4.06 o 
  -6   7   2        3.98        6.03      4.39 o 
  -5   7   2        6.60        7.57      1.10 o 
  -4   7   2        1.96        2.85      3.29 o 
  -3   7   2        2.90        1.21      0.88 o 
  -2   7   2       16.79       15.80      0.88 o 
  -1   7   2        0.26       -0.33      2.52 o 
   0   7   2        0.17       -0.72      3.18 o 
   1   7   2        0.91       -2.85      3.51 o 
   2   7   2        0.16        0.33      3.84 o 
  -5   8   2       24.30       26.33      1.32 o 
  -4   8   2        4.28        5.05      1.10 o 
  -3   8   2       18.19       19.20      1.10 o 
  -2   8   2        6.18       -0.11      3.40 o 
  -1   8   2        0.01        0.55      3.07 o 
   0   8   2        0.57        2.02      4.17 o 
   1  -9   3        7.55        1.10      3.51 o 
   2  -9   3        1.36        1.21      3.29 o 
   3  -9   3        4.49        6.47      1.10 o 
  -1  -8   3       42.73       46.95      1.76 o 
   0  -8   3        0.54       -0.95      2.36 o 
   1  -8   3        1.19       -3.07      3.07 o 
   2  -8   3        0.57       -0.99      2.85 o 
   3  -8   3        1.05        4.83      2.96 o 
   4  -8   3       16.98       18.21      1.10 o 
   5  -8   3       11.07        4.83      4.17 o 
  -2  -7   3        2.45        0.11      3.73 o 
  -1  -7   3        3.90        3.40      0.99 o 
   0  -7   3      115.12      112.65      3.17 o 
   1  -7   3        3.74        3.95      2.63 o 
   2  -7   3       81.45       87.21      3.18 o 
   3  -7   3        6.45        5.16      0.88 o 
   4  -7   3        9.99        9.65      0.99 o 
   5  -7   3       45.73       48.82      1.86 o 
   6  -7   3        0.17       -2.19      4.50 o 
  -3  -6   3        0.01       -0.11      3.95 o 
  -2  -6   3       16.48       18.43      0.99 o 
  -1  -6   3        0.00       -1.97      2.74 o 
   0  -6   3        7.90        7.63      0.99 o 
   1  -6   3       50.15       48.38      1.76 o 
   2  -6   3        1.39       -0.33      2.41 o 
   3  -6   3       39.49       28.96      0.99 o 
   4  -6   3        4.49        3.73      0.88 o 
   5  -6   3        4.62        2.85      3.73 o 
   6  -6   3       15.14       15.25      1.32 o 
  -4  -5   3        0.60        1.97      4.28 o 
  -3  -5   3       18.79       20.62      1.10 o 
  -2  -5   3       11.69       10.86      0.88 o 
  -1  -5   3        0.10       -2.63      2.63 o 
   0  -5   3       66.12       59.83      2.25 o 
   1  -5   3      108.17      117.93      3.51 o 
   2  -5   3       24.23       24.57      0.99 o 
   3  -5   3       10.94       10.86      0.88 o 
   4  -5   3       35.01       26.00      1.10 o 
   5  -5   3        0.05        0.77      3.29 o 
   6  -5   3       15.10       17.44      1.32 o 
  -5  -4   3        0.10       -4.94      4.94 o 
  -4  -4   3        5.05        4.61      1.21 o 
  -3  -4   3        3.20        1.32      3.29 o 
  -2  -4   3      106.58      111.68      4.17 o 
  -1  -4   3       14.42       13.93      0.66 o 
   0  -4   3        4.71        3.09      0.88 o 
   1  -4   3      175.80      181.89      3.73 o 
   2  -4   3        8.28        9.54      0.66 o 
   3  -4   3        4.41        4.72      0.77 o 
   4  -4   3      217.84      223.35      5.59 o 
   5  -4   3        4.89        6.14      3.40 o 
   6  -4   3       15.54       13.71      1.32 o 
   7  -4   3        1.37       -5.27      5.27 o 
  -5  -3   3        0.89        5.16      4.28 o 
  -4  -3   3        0.25        4.28      3.51 o 
  -3  -3   3       23.17       23.37      0.99 o 
  -2  -3   3       68.04       74.93      2.96 o 
  -1  -3   3        0.04       -2.08      2.08 o 
   0  -3   3      322.27      370.83      3.14 o 
   1  -3   3      116.54      126.27      2.96 o 
   2  -3   3      150.92      172.67      3.62 o 
   3  -3   3      102.21       85.79      3.40 o 
   4  -3   3       50.37       53.64      2.52 o 
   5  -3   3        0.92        3.40      3.51 o 
   6  -3   3        2.43        3.29      4.28 o 
   7  -3   3       19.57       19.09      1.65 o 
  -6  -2   3        8.35        6.80      5.05 o 
  -5  -2   3       24.11       24.79      1.32 o 
  -4  -2   3       58.16       56.28      2.63 o 
  -3  -2   3       92.51      113.10      4.06 o 
  -2  -2   3       60.35       59.90      2.52 o 
  -1  -2   3       15.12       15.69      0.66 o 
   0  -2   3      102.71       92.04      1.63 o 
   1  -2   3      827.25      833.63      5.49 o 
   2  -2   3      183.75      203.50      3.62 o 
   3  -2   3      181.32      187.81      4.17 o 
   4  -2   3       14.20       14.37      0.99 o 
   5  -2   3        0.01        2.08      3.62 o 
   6  -2   3        1.03        1.10      4.39 o 
   7  -2   3        8.69        8.45      5.59 o 
  -6  -1   3        0.20       -0.66      4.61 o 
  -5  -1   3        1.87       -3.95      3.95 o 
  -4  -1   3       42.03       40.59      1.86 o 
  -3  -1   3        6.05        3.18      2.74 o 
  -2  -1   3       13.59       10.64      0.66 o 
  -1  -1   3      412.57      433.54      4.06 o 
   0  -1   3       62.38       57.81      1.36 o 
   1  -1   3      111.53      111.57      2.41 o 
   2  -1   3        3.36        2.19      2.19 o 
   3  -1   3       36.12       35.43      1.32 o 
   4  -1   3       43.96       42.35      1.76 o 
   5  -1   3        5.49        5.92      1.10 o 
   6  -1   3        3.52       -0.22      4.72 o 
  -6   0   3       16.56       19.20      1.32 o 
  -5   0   3        0.69        0.99      3.73 o 
  -4   0   3       21.48       20.73      1.10 o 
  -3   0   3       16.74       19.42      0.99 o 
  -2   0   3      515.01      526.24      4.94 o 
  -1   0   3       23.62       21.61      0.99 o 
   0   0   3     1371.21     1370.56     15.03 o 
   1   0   3      105.50      108.17      2.52 o 
   2   0   3       17.34       15.25      0.77 o 
   3   0   3       35.12       32.03      1.32 o 
   4   0   3        2.96        3.18      3.29 o 
   5   0   3       69.11       67.25      2.96 o 
   6   0   3        1.34        4.83      4.72 o 
  -7   1   3        3.18        8.01      5.05 o 
  -6   1   3      169.16      152.38      6.14 o 
  -5   1   3        7.85        6.14      1.10 o 
  -4   1   3      206.77      203.50      5.05 o 
  -3   1   3       75.48       66.70      2.85 o 
  -2   1   3      126.46      143.93      3.07 o 
  -1   1   3        6.42       -1.97      1.97 o 
   0   1   3       65.97       60.69      1.43 o 
   1   1   3      269.64      302.34      3.84 o 
   2   1   3       32.86       35.98      1.43 o 
   3   1   3      158.76      165.43      4.61 o 
   4   1   3       44.20       45.75      1.97 o 
   5   1   3        6.62        3.29      4.17 o 
   6   1   3        0.77        3.73      4.83 o 
  -7   2   3        0.02        3.62      4.94 o 
  -6   2   3       18.30       16.02      1.32 o 
  -5   2   3      423.10      417.53      7.46 o 
  -4   2   3        6.25        5.27      3.29 o 
  -3   2   3        5.84        1.32      2.63 o 
  -2   2   3       90.26       88.53      2.96 o 
  -1   2   3      612.85      701.22      5.49 o 
   0   2   3       39.33       37.52      1.32 o 
   1   2   3       14.23       14.59      0.66 o 
   2   2   3      541.42      562.22      6.58 o 
   3   2   3        3.74        2.41      3.18 o 
   4   2   3        2.10        1.43      3.51 o 
   5   2   3        0.01       -1.97      4.39 o 
  -7   3   3       35.59       36.64      1.65 o 
  -6   3   3        0.45        3.51      3.95 o 
  -5   3   3       34.53       36.31      1.32 o 
  -4   3   3      157.28      159.29      4.72 o 
  -3   3   3       16.77       18.32      1.10 o 
  -2   3   3       60.97       68.34      2.74 o 
  -1   3   3       57.82       62.20      2.63 o 
   0   3   3      217.99      205.60      3.02 o 
   1   3   3       66.63       77.56      2.63 o 
   2   3   3       13.81       13.49      0.88 o 
   3   3   3       27.98       26.99      1.21 o 
   4   3   3       67.36       59.79      3.29 o 
   5   3   3        1.00       -5.05      5.05 o 
  -7   4   3       10.81       11.41      1.54 o 
  -6   4   3        1.51        1.10      4.28 o 
  -5   4   3        1.51       -2.19      3.62 o 
  -4   4   3      207.42      198.56      5.27 o 
  -3   4   3      119.85       99.39      3.84 o 
  -2   4   3      182.19      170.92      4.17 o 
  -1   4   3       36.02       35.43      1.76 o 
   0   4   3        5.88        6.65      0.66 o 
   1   4   3        0.23        1.76      2.52 o 
   2   4   3       12.07       10.75      0.88 o 
   3   4   3        0.12       -3.51      3.51 o 
   4   4   3        2.39       -0.44      4.39 o 
  -6   5   3       28.60       32.14      1.32 o 
  -5   5   3       28.26       25.23      1.21 o 
  -4   5   3        4.42        4.72      2.96 o 
  -3   5   3       18.94       20.08      0.88 o 
  -2   5   3      476.33      444.40      6.69 o 
  -1   5   3       18.81       16.78      0.77 o 
   0   5   3        4.03        4.47      0.50 o 
   1   5   3       35.67       37.96      1.54 o 
   2   5   3        0.10        3.95      3.07 o 
   3   5   3        2.82       -3.95      3.95 o 
  -6   6   3        6.20        7.13      1.32 o 
  -5   6   3      142.13      154.13      5.81 o 
  -4   6   3       45.23       44.21      1.97 o 
  -3   6   3        3.93       -0.77      2.85 o 
  -2   6   3       19.23       19.31      0.99 o 
  -1   6   3       36.02       37.96      1.76 o 
   0   6   3        1.47        3.17      1.82 o 
   1   6   3       11.51       11.96      0.99 o 
   2   6   3       38.06       37.30      1.76 o 
   3   6   3        0.40       -0.33      4.17 o 
  -5   7   3       95.15      102.13      4.50 o 
  -4   7   3        0.35        2.19      3.29 o 
  -3   7   3        0.86        1.21      2.96 o 
  -2   7   3       20.52       20.95      0.99 o 
  -1   7   3        9.62        0.88      3.18 o 
   0   7   3        1.74        1.73      2.09 o 
   1   7   3       11.80        9.98      1.10 o 
  -4   8   3       47.06       50.79      1.97 o 
  -3   8   3        6.54        7.35      0.99 o 
  -2   8   3        1.15       -1.97      3.18 o 
  -1   8   3        1.34       -0.55      0.99 o 
   0   8   3        1.43        0.76      2.47 o 
   1  -9   4        3.42        4.17      3.18 o 
   2  -9   4       55.46       57.05      2.74 o 
   3  -9   4       25.12       26.55      1.21 o 
  -1  -8   4        0.10        0.55      3.62 o 
   0  -8   4        8.43       11.50      3.46 o 
   1  -8   4        9.22        9.11      0.88 o 
   2  -8   4       14.31       14.04      0.99 o 
   3  -8   4       28.26       30.17      1.32 o 
   4  -8   4       47.56       53.75      2.08 o 
   5  -8   4       45.70       49.91      1.97 o 
  -2  -7   4       23.87       24.35      1.21 o 
  -1  -7   4       81.65       78.00      3.29 o 
   0  -7   4       78.64       73.42      2.09 o 
   1  -7   4       25.64       25.78      1.32 o 
   2  -7   4       14.43       14.70      0.88 o 
   3  -7   4       16.93       17.00      0.88 o 
   4  -7   4       58.42       54.85      2.30 o 
   5  -7   4        4.07        5.70      3.95 o 
   6  -7   4       18.15       21.83      1.43 o 
  -3  -6   4        2.64        6.03      3.73 o 
  -2  -6   4        0.82        2.19      3.18 o 
  -1  -6   4        4.49        4.94      2.85 o 
   0  -6   4       10.69       10.98      0.54 o 
   1  -6   4      422.28      401.95      6.58 o 
   2  -6   4       94.18       85.02      3.51 o 
   3  -6   4       26.71       30.39      1.43 o 
   4  -6   4        0.05        2.52      3.07 o 
   5  -6   4        0.29        1.10      3.62 o 
   6  -6   4        9.74        8.34      4.83 o 
  -4  -5   4        6.72        7.90      1.32 o 
  -3  -5   4       10.15        8.89      0.99 o 
  -2  -5   4       19.30       19.64      0.99 o 
  -1  -5   4      105.85      105.97      4.06 o 
   0  -5   4       18.42       16.51      0.66 o 
   1  -5   4      104.75      101.91      3.51 o 
   2  -5   4      597.84      544.34      6.91 o 
   3  -5   4       37.45       34.56      1.32 o 
   4  -5   4       47.96       39.49      1.97 o 
   6  -5   4        2.41        0.00      4.50 o 
  -5  -4   4        0.44        2.96      4.50 o 
  -4  -4   4        1.38        2.52      3.62 o 
  -3  -4   4       16.53       16.02      0.99 o 
  -2  -4   4       36.83       39.38      1.65 o 
  -1  -4   4       11.25       11.96      0.66 o 
   0  -4   4      160.11      164.79      2.60 o 
   1  -4   4        0.20        2.41      1.97 o 
   2  -4   4       51.93       53.32      2.19 o 
   3  -4   4      130.74      118.59      4.06 o 
   4  -4   4       66.97       60.67      2.52 o 
   5  -4   4       31.96       31.27      1.21 o 
   6  -4   4        0.22       -3.40      4.39 o 
  -5  -3   4        1.72        3.73      4.17 o 
  -4  -3   4        0.00       -0.66      3.51 o 
  -3  -3   4        4.41        4.39      0.88 o 
  -2  -3   4        0.00        0.66      2.52 o 
  -1  -3   4      303.99      320.88      4.72 o 
   0  -3   4        3.95        7.14      0.39 o 
   1  -3   4       67.13       78.00      2.74 o 
   2  -3   4       36.47       31.05      1.32 o 
   3  -3   4        1.94       -2.63      2.63 o 
   4  -3   4        6.88        8.23      0.99 o 
   5  -3   4       48.81       45.64      2.08 o 
   6  -3   4        2.20       -2.41      4.28 o 
  -6  -2   4        1.09        5.27      4.94 o 
  -5  -2   4       25.19       24.57      1.32 o 
  -4  -2   4       12.20       12.40      1.10 o 
  -3  -2   4        9.26        9.98      0.88 o 
  -2  -2   4      187.04      166.31      3.95 o 
  -1  -2   4      225.01      222.04      3.62 o 
   0  -2   4      346.39      353.08      2.71 o 
   1  -2   4     1497.49     1678.11      8.12 o 
   2  -2   4       24.78       28.74      1.21 o 
   3  -2   4      358.06      357.19      5.38 o 
   4  -2   4        4.96       -0.44      3.29 o 
   5  -2   4        0.00       -0.55      3.62 o 
   6  -2   4        9.08        0.77      4.72 o 
  -6  -1   4        0.15        0.66      4.61 o 
  -5  -1   4       14.48       15.14      1.21 o 
  -4  -1   4      179.37      164.22      5.16 o 
  -3  -1   4      204.30      235.97      4.83 o 
  -2  -1   4      165.21      171.14      3.62 o 
  -1  -1   4     2070.52     2225.42      9.00 o 
   0  -1   4      224.05      200.54      2.02 o 
   1  -1   4       16.29       19.31      0.99 o 
   2  -1   4        1.05        7.46      0.66 o 
   3  -1   4      156.29      194.94      4.50 o 
   4  -1   4        0.83        0.77      3.18 o 
   5  -1   4        0.10       -3.84      3.84 o 
   6  -1   4        0.50       -0.55      1.32 o 
  -6   0   4        5.97        2.52      4.61 o 
  -5   0   4        8.15        4.39      3.84 o 
  -4   0   4       73.98       73.06      3.07 o 
  -3   0   4      558.34      566.39      6.47 o 
  -2   0   4       28.42       32.36      1.65 o 
  -1   0   4      504.38      483.90      4.28 o 
   0   0   4       96.32       81.31      1.55 o 
   1   0   4       44.08       42.89      1.86 o 
   2   0   4       52.44       56.06      2.30 o 
   3   0   4        1.86        4.94      2.85 o 
   4   0   4        2.42        3.51      3.29 o 
   5   0   4        5.65       -2.63      4.06 o 
   6   0   4        6.20        6.69      5.05 o 
  -7   1   4       11.10        8.34      1.54 o 
  -6   1   4        5.76        5.92      4.39 o 
  -5   1   4        4.63        4.83      3.62 o 
  -4   1   4       41.87       40.04      1.43 o 
  -3   1   4        2.05        0.22      2.52 o 
  -2   1   4       65.05       67.14      2.74 o 
  -1   1   4      634.87      629.80      5.05 o 
   0   1   4        0.29        0.66      1.09 o 
   1   1   4       70.11       78.88      2.85 o 
   2   1   4      112.83      111.68      3.62 o 
   3   1   4        1.14       -0.33      0.88 o 
   4   1   4        1.88        1.21      0.99 o 
   5   1   4        2.87        2.74      4.17 o 
   6   1   4       12.68        7.90      5.27 o 
  -7   2   4       17.83       17.11      1.65 o 
  -6   2   4       29.19       26.66      1.32 o 
  -5   2   4      259.55      243.98      6.25 o 
  -4   2   4       44.41       39.60      1.86 o 
  -3   2   4      230.34      216.99      4.50 o 
  -2   2   4      265.55      271.29      4.28 o 
  -1   2   4       26.17       26.44      1.10 o 
   0   2   4      115.48      128.53      2.21 o 
   1   2   4        5.90        6.58      0.66 o 
   2   2   4        4.90        4.61      2.85 o 
   3   2   4        1.05       -1.54      3.18 o 
   4   2   4       31.12       30.50      1.21 o 
   5   2   4        5.57        5.16      1.32 o 
  -7   3   4        0.00       -3.18      5.05 o 
  -6   3   4       12.78       12.40      1.32 o 
  -5   3   4       18.90       19.86      1.10 o 
  -4   3   4     1037.22      983.48      9.87 o 
  -3   3   4       93.78       78.33      3.40 o 
  -2   3   4       80.17       78.88      2.85 o 
  -1   3   4       76.96       76.46      2.85 o 
   0   3   4      298.70      306.97      3.37 o 
   1   3   4        7.03        8.34      0.66 o 
   2   3   4       38.96       37.63      1.54 o 
   3   3   4       59.72       60.99      3.07 o 
   4   3   4        0.06       -3.95      3.95 o 
   5   3   4        2.38       -3.07      4.94 o 
  -7   4   4        0.31       -2.74      5.16 o 
  -6   4   4       55.10       56.17      2.19 o 
  -5   4   4        3.34       -0.99      3.51 o 
  -4   4   4        7.99        8.01      0.88 o 
  -3   4   4      873.62      851.73      8.78 o 
  -2   4   4       30.52       28.52      1.10 o 
  -1   4   4       61.72       53.10      2.52 o 
   0   4   4       28.26       30.74      0.89 o 
   1   4   4        1.35       -2.63      2.63 o 
   2   4   4       56.74       56.39      2.30 o 
   3   4   4        0.09       -2.08      3.62 o 
   4   4   4       11.00        9.43      1.32 o 
  -6   5   4       18.17       19.31      1.32 o 
  -5   5   4       77.29       82.83      3.18 o 
  -4   5   4        9.77       10.20      0.88 o 
  -3   5   4      147.71      133.73      4.39 o 
  -2   5   4      106.09      108.61      3.84 o 
  -1   5   4      236.58      225.77      5.27 o 
   0   5   4        4.40        4.11      1.78 o 
   1   5   4        1.96        1.76      2.85 o 
   2   5   4        0.96        3.40      3.29 o 
   3   5   4        0.00        6.80      3.73 o 
  -6   6   4       29.21       30.17      1.65 o 
  -5   6   4       22.05       25.12      1.21 o 
  -4   6   4        4.45        2.96      3.29 o 
  -3   6   4       17.52       17.88      0.99 o 
  -2   6   4        5.05        3.51      2.63 o 
  -1   6   4      122.07      123.41      4.72 o 
   0   6   4        7.17        7.22      1.54 o 
   1   6   4        1.29        2.41      3.18 o 
   2   6   4        0.70       -3.73      3.73 o 
  -5   7   4       13.50       11.85      1.21 o 
  -4   7   4      180.80      192.31      6.36 o 
  -3   7   4       23.26       21.94      1.10 o 
  -2   7   4        0.38        3.62      2.85 o 
  -1   7   4        0.72       -1.86      3.07 o 
   0   7   4       58.25       57.58      1.55 o 
   1   7   4        0.71        5.27      3.40 o 
  -4   8   4        9.96        4.17      4.17 o 
  -3   8   4       44.43       46.62      2.08 o 
  -2   8   4        0.21        0.77      3.18 o 
  -1   8   4        3.03        6.14      3.40 o 
   1  -9   5        4.53        4.28      3.40 o 
   2  -9   5        4.35        6.47      0.99 o 
   3  -9   5        0.98        3.29      3.62 o 
  -1  -8   5      143.32      131.42      6.03 o 
   0  -8   5       13.09       12.96      0.70 o 
   1  -8   5       11.95       12.18      0.88 o 
   2  -8   5       56.28       56.50      2.30 o 
   3  -8   5       65.02       68.34      2.74 o 
   4  -8   5       35.03       36.86      1.43 o 
   5  -8   5        0.96       -2.08      4.06 o 
  -2  -7   5        2.40       -0.11      3.73 o 
  -1  -7   5        2.37        2.52      0.99 o 
   0  -7   5      216.80      211.12      5.59 o 
   1  -7   5        4.31        4.50      0.77 o 
   2  -7   5       13.19       15.58      0.88 o 
   3  -7   5       11.50       13.38      0.88 o 
   4  -7   5       21.96       25.23      1.10 o 
   5  -7   5       94.30       95.11      3.84 o 
  -3  -6   5        3.35        1.32      3.95 o 
  -2  -6   5        0.09       -0.33      3.18 o 
  -1  -6   5       35.08       33.46      1.43 o 
   0  -6   5      168.01      155.96      5.05 o 
   1  -6   5       14.28       15.03      0.77 o 
   2  -6   5        0.68       -1.21      2.63 o 
   3  -6   5       19.40       18.32      0.88 o 
   4  -6   5       12.60       10.64      0.99 o 
   5  -6   5       92.24       96.32      3.40 o 
   6  -6   5       49.44       52.22      2.08 o 
  -4  -5   5        0.54       -0.88      4.39 o 
  -3  -5   5       55.40       67.58      2.52 o 
  -2  -5   5       20.91       19.97      0.99 o 
  -1  -5   5       26.35       29.95      1.10 o 
   0  -5   5       49.64       49.37      1.40 o 
   1  -5   5        0.36        3.62      1.97 o 
   2  -5   5      242.41      238.82      5.05 o 
   3  -5   5      130.85      124.95      4.28 o 
   4  -5   5        5.49        3.84      0.88 o 
   5  -5   5        0.93        0.11      1.10 o 
   6  -5   5       10.76       13.27      1.32 o 
  -5  -4   5        2.75        7.02      4.61 o 
  -4  -4   5        0.14        1.10      3.62 o 
  -3  -4   5       38.54       42.89      1.76 o 
  -2  -4   5        2.58        3.40      0.88 o 
  -1  -4   5      384.45      392.51      5.81 o 
   0  -4   5       59.44       51.81      2.14 o 
   1  -4   5       74.23       66.15      2.52 o 
   2  -4   5       70.21       71.20      2.96 o 
   3  -4   5      613.32      580.54      7.35 o 
   4  -4   5       53.76       51.34      2.19 o 
   5  -4   5        0.46       -1.10      1.10 o 
   6  -4   5        0.01       -4.39      4.39 o 
  -5  -3   5        8.33       10.31      1.32 o 
  -4  -3   5        1.43       -0.22      3.51 o 
  -3  -3   5       31.36       30.72      1.32 o 
  -2  -3   5       26.89       23.70      0.99 o 
  -1  -3   5       28.61       30.39      1.32 o 
   0  -3   5       90.14       85.13      2.05 o 
   1  -3   5      370.62      352.03      4.72 o 
   2  -3   5       45.59       40.15      1.65 o 
   3  -3   5        7.68        6.80      0.77 o 
   4  -3   5      442.01      409.74      7.02 o 
   5  -3   5      144.53      148.43      5.59 o 
   6  -3   5       11.47        3.29      4.72 o 
  -6  -2   5        2.02        5.92      4.94 o 
  -5  -2   5       23.63       22.71      1.32 o 
  -4  -2   5        0.64        4.28      3.40 o 
  -3  -2   5        2.60        4.50      2.96 o 
  -2  -2   5       55.59       55.07      2.08 o 
  -1  -2   5       12.78       18.98      0.77 o 
   0  -2   5      168.72      173.50      2.21 o 
   1  -2   5      253.65      274.91      3.84 o 
   2  -2   5      306.95      323.07      4.72 o 
   3  -2   5       83.32       90.72      3.51 o 
   4  -2   5        0.21       -3.40      3.40 o 
   5  -2   5       30.84       30.39      1.43 o 
   6  -2   5        8.13        7.46      1.43 o 
  -6  -1   5        9.29        6.80      4.94 o 
  -5  -1   5        0.07       -3.84      3.84 o 
  -4  -1   5        8.71        8.01      0.99 o 
  -3  -1   5      178.79      254.73      5.16 o 
  -2  -1   5        5.10        3.62      2.19 o 
  -1  -1   5       44.88       58.91      2.41 o 
   0  -1   5      114.96      122.59      1.86 o 
   1  -1   5      170.97      174.10      3.18 o 
   2  -1   5      359.05      395.04      5.16 o 
   3  -1   5        7.51        7.57      0.88 o 
   4  -1   5       56.91       75.15      2.30 o 
   5  -1   5        3.33        4.61      3.84 o 
   6  -1   5        0.02       -0.66      4.83 o 
  -6   0   5        1.61       -4.61      4.61 o 
  -5   0   5       18.45       18.21      1.21 o 
  -4   0   5       19.61       18.76      0.99 o 
  -3   0   5       95.71       99.28      3.62 o 
  -2   0   5       42.49       39.05      1.65 o 
  -1   0   5       26.03       30.39      1.32 o 
   0   0   5     2161.96     2370.76     17.94 o 
   1   0   5      101.79       95.55      2.85 o 
   2   0   5       79.16       86.45      3.29 o 
   3   0   5       84.72       99.17      4.17 o 
   4   0   5       66.60       71.53      3.07 o 
   5   0   5        4.99        5.49      3.84 o 
   6   0   5        5.70        3.84      5.05 o 
  -7   1   5        3.75       -1.10      5.27 o 
  -6   1   5      146.07      139.21      6.03 o 
  -5   1   5       24.05       26.11      1.21 o 
  -4   1   5       37.96       42.13      1.76 o 
  -3   1   5      326.23      335.14      5.27 o 
  -2   1   5     1189.79     1292.51      8.45 o 
  -1   1   5       77.51       84.58      2.63 o 
   0   1   5      437.72      441.70      9.16 o 
   1   1   5       80.23       79.20      2.96 o 
   2   1   5      187.53      172.23      4.17 o 
   3   1   5        9.99       11.52      0.99 o 
   4   1   5       12.77       13.16      1.10 o 
   5   1   5        4.71       -3.18      4.61 o 
  -7   2   5        6.42        7.57      1.54 o 
  -6   2   5        1.38        1.10      4.17 o 
  -5   2   5      151.73      146.34      5.38 o 
  -4   2   5       26.89       28.85      1.32 o 
  -3   2   5       47.95       47.06      1.86 o 
  -2   2   5      285.87      306.29      4.72 o 
  -1   2   5      187.03      195.38      3.73 o 
   0   2   5      409.05      437.26      3.68 o 
   1   2   5       33.00       34.12      1.54 o 
   2   2   5       10.90       12.07      0.88 o 
   3   2   5       11.86       10.09      0.99 o 
   4   2   5        0.43       -1.76      3.73 o 
   5   2   5        2.21        2.19      4.61 o 
  -7   3   5        1.26        5.27      4.83 o 
  -6   3   5        1.32        1.65      4.28 o 
  -5   3   5       39.22       35.98      1.43 o 
  -4   3   5        1.05        1.65      3.07 o 
  -3   3   5        2.20        1.76      2.74 o 
  -2   3   5       77.53       68.34      2.85 o 
  -1   3   5       40.60       40.26      1.86 o 
   0   3   5      140.18      134.65      2.60 o 
   1   3   5       84.91       95.77      3.73 o 
   2   3   5        0.05       -2.85      2.85 o 
   3   3   5        0.00       -3.29      3.29 o 
   4   3   5        0.77        1.97      4.06 o 
  -6   4   5       11.83       13.82      1.32 o 
  -5   4   5       25.41       26.22      1.21 o 
  -4   4   5       23.51       23.04      0.99 o 
  -3   4   5      531.25      502.87      7.24 o 
  -2   4   5       73.85       62.97      2.52 o 
  -1   4   5       68.88       63.96      2.52 o 
   0   4   5       16.44       16.62      0.54 o 
   1   4   5       16.67       18.21      0.88 o 
   2   4   5       55.19       55.40      2.08 o 
   3   4   5       16.50       17.44      1.10 o 
   4   4   5        9.65        8.45      4.61 o 
  -6   5   5       59.32       62.53      2.52 o 
  -5   5   5        3.07        4.72      3.51 o 
  -4   5   5       11.27       11.96      0.99 o 
  -3   5   5        9.83       10.42      0.88 o 
  -2   5   5      600.21      572.97      8.12 o 
  -1   5   5       18.94       18.87      0.99 o 
   0   5   5       62.41       58.86      1.86 o 
   1   5   5        1.37        0.00      2.96 o 
   2   5   5        1.16        1.97      3.40 o 
   3   5   5        5.38        6.25      3.95 o 
  -6   6   5        0.00       -2.74      4.39 o 
  -5   6   5        0.39       -2.85      4.06 o 
  -4   6   5       51.78       51.23      2.08 o 
  -3   6   5        7.17        8.12      0.88 o 
  -2   6   5       56.69       56.17      2.30 o 
  -1   6   5      297.16      302.45      6.80 o 
   0   6   5      129.52      132.27      3.61 o 
   1   6   5        0.64        1.97      3.18 o 
   2   6   5        0.58       -3.95      3.95 o 
  -5   7   5        3.45        6.47      3.95 o 
  -4   7   5        0.01       -0.55      3.62 o 
  -3   7   5       55.20       58.69      2.41 o 
  -2   7   5       34.39       35.21      1.43 o 
  -1   7   5        8.54        5.16      3.29 o 
   0   7   5        1.16        1.48      2.28 o 
   1   7   5       38.34       37.19      1.54 o 
  -3   8   5       60.63       61.87      2.96 o 
  -2   8   5        0.15       -3.62      3.62 o 
   1  -9   6        4.82        5.92      0.99 o 
   2  -9   6       67.86       75.15      2.96 o 
   3  -9   6       58.59       58.47      2.63 o 
  -1  -8   6        0.12        0.00      3.73 o 
   0  -8   6        4.42        4.06      2.69 o 
   1  -8   6        0.02       -1.32      2.96 o 
   2  -8   6        0.06        3.29      2.96 o 
   3  -8   6       29.92       30.28      1.10 o 
   4  -8   6       47.11       45.97      2.19 o 
   5  -8   6        0.01       -4.17      4.17 o 
  -2  -7   6        0.58       -1.97      3.84 o 
  -1  -7   6       31.58       30.50      1.43 o 
   0  -7   6      176.03      167.79      3.96 o 
   1  -7   6       22.24       21.72      1.10 o 
   2  -7   6       17.92       20.08      0.88 o 
   3  -7   6       67.33       70.65      2.63 o 
   4  -7   6       18.28       19.42      1.10 o 
   5  -7   6        0.89       -2.41      3.95 o 
  -3  -6   6        0.01       -3.62      3.95 o 
  -2  -6   6        9.31        4.06      3.51 o 
  -1  -6   6       10.19       10.20      0.88 o 
   0  -6   6       24.52       24.14      1.15 o 
   1  -6   6      884.41      868.73      9.65 o 
   2  -6   6       47.90       44.65      2.08 o 
   3  -6   6       15.54       16.35      0.88 o 
   4  -6   6      124.63      126.71      4.94 o 
   5  -6   6        0.05       -0.88      3.73 o 
   6  -6   6       32.87       32.36      1.54 o 
  -4  -5   6        0.76        4.06      3.95 o 
  -3  -5   6        0.05       -3.18      3.40 o 
  -2  -5   6        0.06       -2.52      2.96 o 
  -1  -5   6       19.93       20.51      0.88 o 
   0  -5   6        6.57        4.52      1.43 o 
   1  -5   6      260.96      250.34      5.05 o 
   2  -5   6      747.36      702.09      8.23 o 
   3  -5   6      142.85      119.25      4.28 o 
   4  -5   6        0.08        3.40      3.07 o 
   5  -5   6        5.94        0.22      3.84 o 
   6  -5   6       15.87       17.77      1.43 o 
  -5  -4   6        6.11        4.94      1.43 o 
  -4  -4   6        1.34        1.54      3.73 o 
  -3  -4   6       10.33       12.40      0.99 o 
  -2  -4   6      103.12      108.17      4.28 o 
  -1  -4   6        1.94        1.65      2.52 o 
   0  -4   6      178.47      189.92      2.91 o 
   1  -4   6       30.97       27.97      1.43 o 
   2  -4   6        8.19        2.74      2.41 o 
   3  -4   6       13.09       14.04      0.88 o 
   4  -4   6        0.50        1.65      3.18 o 
   5  -4   6        3.05        4.17      3.51 o 
   6  -4   6        0.02       -0.11      4.50 o 
  -5  -3   6        6.25        6.58      4.50 o 
  -4  -3   6        5.59        5.70      1.10 o 
  -3  -3   6        0.21       -0.99      3.18 o 
  -2  -3   6       90.33      101.36      3.73 o 
  -1  -3   6      106.05      122.98      3.62 o 
   0  -3   6      975.75     1056.93      9.32 o 
   1  -3   6       51.25       64.94      2.63 o 
   2  -3   6       45.92       41.47      1.76 o 
   3  -3   6        7.39        5.38      2.96 o 
   4  -3   6       63.65       66.26      2.63 o 
   5  -3   6        0.51        5.59      3.40 o 
   6  -3   6        9.29        9.11      1.43 o 
  -6  -2   6        1.72        4.83      4.72 o 
  -5  -2   6        0.97        5.59      3.95 o 
  -4  -2   6       27.86       28.74      1.21 o 
  -3  -2   6       25.40       30.17      1.32 o 
  -2  -2   6      132.23      123.41      3.73 o 
  -1  -2   6        6.87        5.49      0.66 o 
   0  -2   6       13.11       19.19      0.71 o 
   1  -2   6      571.22      622.34      5.92 o 
   2  -2   6        0.12       -2.19      2.19 o 
   3  -2   6        0.05       -1.43      2.74 o 
   4  -2   6        4.40        2.41      3.40 o 
   5  -2   6      171.16      160.49      5.92 o 
   6  -2   6       33.23       36.42      1.54 o 
  -6  -1   6        7.61        8.34      1.43 o 
  -5  -1   6        0.10        0.77      3.95 o 
  -4  -1   6       24.70       25.34      0.99 o 
  -3  -1   6        0.20       -1.54      2.85 o 
  -2  -1   6       12.98       15.25      0.77 o 
  -1  -1   6      164.05      179.14      3.51 o 
   0  -1   6        1.79        1.37      1.37 o 
   1  -1   6       89.62       84.58      2.85 o 
   2  -1   6      534.81      526.57      6.14 o 
   3  -1   6       83.00       91.16      3.51 o 
   4  -1   6       51.14       48.27      1.86 o 
   5  -1   6        0.05       -3.73      3.95 o 
   6  -1   6       55.94       54.96      2.52 o 
  -6   0   6        3.28        0.00      4.72 o 
  -5   0   6       17.50       17.11      1.21 o 
  -4   0   6        0.59       -3.40      3.40 o 
  -3   0   6      123.66      130.22      4.06 o 
  -2   0   6      406.54      440.78      5.38 o 
  -1   0   6        0.05        2.63      2.08 o 
   0   0   6      872.17      964.73      4.89 o 
   1   0   6        6.45        5.92      0.66 o 
   2   0   6       10.85       13.27      0.88 o 
   3   0   6        0.15        2.19      3.07 o 
   4   0   6        0.01        1.76      3.51 o 
   5   0   6        0.63       -4.39      4.39 o 
   6   0   6        7.31        8.67      4.83 o 
  -6   1   6        1.57       -1.86      4.39 o 
  -5   1   6        9.33        7.13      1.10 o 
  -4   1   6      189.40      223.35      5.59 o 
  -3   1   6        4.31        1.21      2.74 o 
  -2   1   6      118.04      106.30      3.29 o 
  -1   1   6      179.83      199.22      3.73 o 
   0   1   6        6.37        4.80      0.39 o 
   1   1   6      116.61      113.21      3.40 o 
   2   1   6       11.49       10.53      0.88 o 
   3   1   6       51.54       50.24      2.85 o 
   4   1   6        9.87       10.86      1.10 o 
   5   1   6        6.58        3.07      4.72 o 
  -7   2   6        0.71        8.01      4.94 o 
  -6   2   6        1.71       -2.74      4.50 o 
  -5   2   6       96.90       86.88      3.62 o 
  -4   2   6       46.14       41.58      1.97 o 
  -3   2   6        0.08       -0.44      2.74 o 
  -2   2   6      144.94      142.17      3.73 o 
  -1   2   6      293.00      335.03      4.83 o 
   0   2   6       36.47       40.40      1.12 o 
   1   2   6       42.02       37.30      1.54 o 
   2   2   6       23.52       23.37      0.88 o 
   3   2   6       51.42       56.72      2.19 o 
   4   2   6        0.32       -1.32      3.73 o 
   5   2   6       17.90       18.98      1.43 o 
  -6   3   6       14.20       13.49      1.32 o 
  -5   3   6       19.69       18.43      1.10 o 
  -4   3   6      383.16      370.46      6.69 o 
  -3   3   6      110.34      107.07      3.95 o 
  -2   3   6       59.86       53.75      2.63 o 
  -1   3   6      447.25      469.20      6.14 o 
   0   3   6       18.82       20.28      0.61 o 
   1   3   6       85.75       92.04      3.73 o 
   2   3   6       23.57       22.05      0.99 o 
   3   3   6        0.91        1.65      3.51 o 
   4   3   6        0.01        3.07      4.17 o 
  -6   4   6        5.37        3.18      4.50 o 
  -5   4   6       23.73       24.90      1.21 o 
  -4   4   6       26.87       25.67      0.99 o 
  -3   4   6      306.11      294.66      6.03 o 
  -2   4   6      197.85      183.64      4.83 o 
  -1   4   6        0.21        0.00      2.19 o 
   0   4   6       15.32       14.04      0.54 o 
   1   4   6       18.83       17.77      0.99 o 
   2   4   6       14.59       13.05      0.99 o 
   3   4   6        0.00       -3.73      3.73 o 
   4   4   6        2.45       -4.61      4.61 o 
  -6   5   6       19.04       17.33      1.43 o 
  -5   5   6       40.27       43.77      2.19 o 
  -4   5   6        0.00        2.19      3.18 o 
  -3   5   6        4.34       -1.86      2.96 o 
  -2   5   6       13.82       13.16      0.88 o 
  -1   5   6        3.54        2.19      2.74 o 
   0   5   6        1.91        2.58      1.97 o 
   1   5   6        0.35        3.29      2.74 o 
   2   5   6        0.51       -3.62      3.62 o 
   3   5   6       26.45       25.89      1.32 o 
  -5   6   6      115.18      112.01      4.39 o 
  -4   6   6       25.76       26.11      1.10 o 
  -3   6   6        2.91       -0.22      3.07 o 
  -2   6   6        8.04        7.13      0.88 o 
  -1   6   6       81.55       75.48      3.18 o 
   0   6   6        0.20        2.26      2.05 o 
   1   6   6       29.13       28.85      1.21 o 
   2   6   6        0.68        0.33      3.84 o 
  -5   7   6        3.19        4.50      1.21 o 
  -4   7   6       35.87       36.97      1.65 o 
  -3   7   6        3.87        3.18      3.18 o 
  -2   7   6        0.31       -1.54      3.29 o 
  -1   7   6       26.04       25.45      1.21 o 
   0   7   6       98.77       97.23      2.71 o 
   1  -9   7        4.94        4.61      0.99 o 
   2  -9   7       31.89       31.05      1.21 o 
   3  -9   7        7.65        8.78      1.10 o 
  -1  -8   7        9.72        6.03      4.06 o 
   0  -8   7        1.25        0.74      3.57 o 
   1  -8   7       35.24       35.10      1.32 o 
   2  -8   7       27.67       27.21      1.10 o 
   3  -8   7       79.38       83.26      3.51 o 
   4  -8   7       14.70       16.89      1.21 o 
  -2  -7   7       20.05       19.42      1.21 o 
  -1  -7   7       18.21       15.36      1.10 o 
   0  -7   7       37.25       37.91      1.54 o 
   1  -7   7        5.18        0.44      2.63 o 
   2  -7   7        1.97        4.17      2.63 o 
   3  -7   7       25.31       26.88      1.10 o 
   4  -7   7      108.56      114.42      4.61 o 
   5  -7   7       81.91       88.42      3.29 o 
  -3  -6   7        1.90       -0.44      4.06 o 
  -2  -6   7       10.90        9.76      0.99 o 
  -1  -6   7       11.84       11.96      0.88 o 
   0  -6   7       16.77       16.30      0.62 o 
   1  -6   7        4.22        4.61      0.77 o 
   2  -6   7        7.07        7.13      0.77 o 
   3  -6   7       11.83       14.15      0.88 o 
   4  -6   7        0.29        0.55      3.29 o 
   5  -6   7        0.66        0.22      3.73 o 
   6  -6   7       59.52       62.42      2.19 o 
  -4  -5   7        0.39        0.66      4.28 o 
  -3  -5   7        0.18        2.63      3.29 o 
  -2  -5   7        1.86        3.73      2.96 o 
  -1  -5   7        0.49       -0.66      2.63 o 
   0  -5   7        8.36        8.07      0.50 o 
   1  -5   7      120.07      119.47      3.84 o 
   2  -5   7      553.59      523.28      7.35 o 
   3  -5   7        1.62        1.86      2.74 o 
   4  -5   7        7.24        6.25      0.99 o 
   5  -5   7       68.09       69.77      2.85 o 
   6  -5   7        0.26        3.07      4.39 o 
  -5  -4   7        0.53       -3.51      4.72 o 
  -4  -4   7       48.25       53.42      2.08 o 
  -3  -4   7       33.77       32.80      1.32 o 
  -2  -4   7       14.05       14.48      0.88 o 
  -1  -4   7        0.05        0.99      2.41 o 
   0  -4   7       24.88       26.10      0.84 o 
   1  -4   7        1.21        1.43      2.08 o 
   2  -4   7      153.14      140.64      4.06 o 
   3  -4   7     1125.39     1074.42     10.31 o 
   4  -4   7      176.13      168.06      5.38 o 
   5  -4   7        6.24        3.73      3.95 o 
   6  -4   7       25.29       26.77      1.43 o 
  -5  -3   7        0.00        5.49      4.28 o 
  -4  -3   7       33.32       35.10      1.21 o 
  -3  -3   7       23.70       28.63      1.21 o 
  -2  -3   7        8.50        8.34      0.88 o 
  -1  -3   7       20.81       21.17      0.77 o 
   0  -3   7      312.33      305.04      3.37 o 
   1  -3   7      184.56      194.17      3.95 o 
   2  -3   7        0.25        1.10      2.30 o 
   3  -3   7       64.83       60.56      2.52 o 
   4  -3   7      193.82      249.79      6.14 o 
   5  -3   7       47.91       44.65      1.54 o 
   6  -3   7        5.63        5.27      4.83 o 
  -6  -2   7        4.13        6.03      4.83 o 
  -5  -2   7        7.04        8.01      1.21 o 
  -4  -2   7       64.44       67.69      2.41 o 
  -3  -2   7       25.43       27.32      0.99 o 
  -2  -2   7       38.34       34.34      1.76 o 
  -1  -2   7       31.46       36.20      1.65 o 
   0  -2   7      206.69      238.40      2.83 o 
   1  -2   7      158.13      179.91      3.84 o 
   2  -2   7       46.91       52.66      2.19 o 
   3  -2   7       19.82       20.95      0.88 o 
   4  -2   7       15.78       17.44      0.99 o 
   5  -2   7        6.38        6.58      4.06 o 
   6  -2   7       15.22       14.81      1.54 o 
  -6  -1   7       17.92       17.55      1.54 o 
  -5  -1   7        0.58       -3.95      3.95 o 
  -4  -1   7        4.43        3.95      0.99 o 
  -3  -1   7       11.22        9.32      0.88 o 
  -2  -1   7       42.27       45.09      1.76 o 
  -1  -1   7       54.65       52.00      2.19 o 
   0  -1   7        8.62        8.23      0.39 o 
   1  -1   7       10.42       13.60      0.66 o 
   2  -1   7      204.31      213.92      4.61 o 
   3  -1   7       61.39       67.58      3.62 o 
   4  -1   7        5.51        7.02      0.99 o 
   5  -1   7        1.83        1.32      3.95 o 
   6  -1   7       11.33        8.89      4.94 o 
  -6   0   7        0.47       -0.33      4.50 o 
  -5   0   7        7.19        5.92      1.10 o 
  -4   0   7        0.10        0.11      3.18 o 
  -3   0   7        3.23        2.96      2.85 o 
  -2   0   7       10.04        8.12      0.66 o 
  -1   0   7      142.77      164.22      3.62 o 
   0   0   7        0.04       -1.04      1.37 o 
   1   0   7       18.24       21.72      0.99 o 
   2   0   7       36.81       36.20      1.54 o 
   3   0   7      190.81      228.73      5.49 o 
   4   0   7        1.57       -0.11      3.51 o 
   5   0   7        2.67        3.29      4.28 o 
  -6   1   7        0.00       -4.61      4.61 o 
  -5   1   7        4.59        5.16      1.10 o 
  -4   1   7        4.85       -2.08      3.18 o 
  -3   1   7        4.06        4.83      0.88 o 
  -2   1   7        9.63       12.29      0.66 o 
  -1   1   7      127.82      146.45      3.51 o 
   0   1   7        8.56        9.12      0.39 o 
   1   1   7      267.68      263.61      4.83 o 
   2   1   7        7.15        7.79      0.88 o 
   3   1   7        0.05       -3.29      3.29 o 
   4   1   7       13.38       14.15      1.10 o 
   5   1   7        0.20       -4.61      4.61 o 
  -6   2   7       17.03       18.21      1.32 o 
  -5   2   7        2.46        1.97      3.73 o 
  -4   2   7        0.65        1.76      2.85 o 
  -3   2   7      286.55      263.18      5.38 o 
  -2   2   7        7.03        8.34      0.66 o 
  -1   2   7      202.17      203.72      4.17 o 
   0   2   7      152.45      168.11      2.87 o 
   1   2   7       16.37       19.64      0.88 o 
   2   2   7        2.49        1.32      2.74 o 
   3   2   7       21.86       21.61      1.10 o 
   4   2   7       11.56       10.75      1.21 o 
   5   2   7        1.99        0.88      4.72 o 
  -6   3   7        3.78        5.92      4.50 o 
  -5   3   7       79.10       80.85      3.18 o 
  -4   3   7        0.00        0.00      3.18 o 
  -3   3   7        6.95        7.13      0.77 o 
  -2   3   7       67.34       57.92      2.30 o 
  -1   3   7       16.56       15.80      0.88 o 
   0   3   7       23.04       27.74      0.81 o 
   1   3   7      150.77      140.97      4.61 o 
   2   3   7        8.01        7.90      0.99 o 
   3   3   7        0.32        1.86      3.51 o 
   4   3   7        2.42        2.30      1.21 o 
  -6   4   7       19.74       23.04      1.32 o 
  -5   4   7        3.73        2.74      3.62 o 
  -4   4   7        0.44       -0.22      3.07 o 
  -3   4   7       51.52       52.11      2.19 o 
  -2   4   7       12.64       13.05      0.77 o 
  -1   4   7       75.02       74.60      2.96 o 
   0   4   7       47.57       55.34      1.62 o 
   1   4   7        3.33        1.86      2.85 o 
   2   4   7        2.59        3.62      3.18 o 
   3   4   7        0.07       -3.95      3.95 o 
  -6   5   7        4.13        3.62      4.72 o 
  -5   5   7        5.73        7.02      1.10 o 
  -4   5   7       25.78       28.74      1.32 o 
  -3   5   7       24.48       22.71      1.10 o 
  -2   5   7      264.77      252.53      6.14 o 
  -1   5   7      150.30      160.27      5.27 o 
   0   5   7        5.14        5.68      1.26 o 
   1   5   7       12.79       12.29      0.99 o 
   2   5   7        0.85        3.07      1.10 o 
  -5   6   7        0.44       -0.77      3.84 o 
  -4   6   7       11.13       12.18      1.10 o 
  -3   6   7       14.50       15.03      0.99 o 
  -2   6   7        4.79        4.83      0.88 o 
  -1   6   7       20.35       19.31      0.99 o 
   0   6   7       48.59       49.73      1.54 o 
   1   6   7        8.69        9.32      1.10 o 
  -4   7   7       26.27       28.96      1.32 o 
  -3   7   7       14.57       14.26      1.10 o 
  -2   7   7        0.02        2.52      3.29 o 
  -1   7   7        0.37        1.65      3.40 o 
   0   7   7        0.55       -1.09      2.55 o 
  -1  -8   8        2.70        6.25      3.62 o 
   0  -8   8        0.62        0.63      2.29 o 
   1  -8   8        8.39       10.42      0.99 o 
   2  -8   8        0.53        3.51      3.18 o 
   3  -8   8       16.13       17.00      1.10 o 
   4  -8   8       23.54       23.59      1.21 o 
  -2  -7   8        0.69       -1.32      3.73 o 
  -1  -7   8       13.98       13.82      0.99 o 
   0  -7   8       11.33       10.57      0.66 o 
   1  -7   8        1.02       -1.65      2.85 o 
   2  -7   8       45.95       46.18      2.08 o 
   3  -7   8       29.54       30.94      1.32 o 
   4  -7   8       28.40       31.48      1.21 o 
   5  -7   8        6.85        6.91      4.17 o 
  -3  -6   8        9.80        7.90      4.50 o 
  -2  -6   8       65.18       67.25      2.63 o 
  -1  -6   8       34.42       32.58      1.32 o 
   0  -6   8       15.78       15.83      0.58 o 
   1  -6   8       83.67       83.37      3.62 o 
   2  -6   8        5.87        5.38      0.77 o 
   3  -6   8       25.25       24.90      0.99 o 
   4  -6   8       32.35       34.12      1.54 o 
   5  -6   8       85.66       92.81      4.17 o 
  -4  -5   8        6.00        7.79      4.39 o 
  -3  -5   8        0.75       -0.99      3.62 o 
  -2  -5   8       11.06       10.31      0.99 o 
  -1  -5   8        0.39       -0.99      2.63 o 
   0  -5   8      101.12       94.46      2.56 o 
   1  -5   8        0.00        1.65      2.19 o 
   2  -5   8       80.32       76.13      3.51 o 
   3  -5   8        8.19        7.57      0.88 o 
   4  -5   8       15.18       15.58      0.99 o 
   5  -5   8       18.86       20.62      1.54 o 
   6  -5   8        1.46        0.44      4.72 o 
  -5  -4   8       37.82       36.97      1.65 o 
  -4  -4   8       13.56       14.81      1.21 o 
  -3  -4   8        0.02        2.41      3.18 o 
  -2  -4   8        0.02       -2.52      2.85 o 
  -1  -4   8       25.08       26.77      1.10 o 
   0  -4   8        3.80        7.88      2.80 o 
   1  -4   8       40.15       35.87      1.54 o 
   2  -4   8      106.24      102.13      3.73 o 
   3  -4   8        8.51        8.89      0.88 o 
   4  -4   8       28.99       28.74      1.10 o 
   5  -4   8        0.88        0.11      3.95 o 
   6  -4   8        1.62        0.11      4.83 o 
  -5  -3   8        9.03        8.34      1.43 o 
  -4  -3   8       20.96       18.32      1.54 o 
  -3  -3   8      196.43      195.60      5.81 o 
  -2  -3   8      135.78      131.97      4.28 o 
  -1  -3   8       17.37       18.10      0.77 o 
   0  -3   8       44.34       37.42      1.12 o 
   1  -3   8        0.20       -0.66      2.08 o 
   2  -3   8        6.91        7.46      0.77 o 
   3  -3   8       10.06        9.98      0.88 o 
   4  -3   8      365.11      360.26      7.35 o 
   5  -3   8       15.49       16.13      1.21 o 
   6  -3   8        0.16        1.10      4.72 o 
  -6  -2   8        7.72        6.69      5.49 o 
  -5  -2   8        2.02        0.44      4.17 o 
  -4  -2   8       45.33       45.75      1.97 o 
  -3  -2   8       45.30       41.47      1.76 o 
  -2  -2   8      438.48      450.44      6.36 o 
  -1  -2   8       53.91       50.13      2.08 o 
   0  -2   8       15.42       14.60      0.47 o 
   1  -2   8      257.34      262.41      4.61 o 
   2  -2   8       70.16       73.61      3.07 o 
   3  -2   8        0.06        2.85      2.85 o 
   4  -2   8       26.69       28.19      1.21 o 
   5  -2   8      141.47      145.03      5.70 o 
   6  -2   8       27.30       26.88      1.54 o 
  -6  -1   8       20.20       17.88      1.54 o 
  -5  -1   8        0.81        0.33      3.84 o 
  -4  -1   8       24.29       25.23      1.54 o 
  -3  -1   8       75.03       71.20      3.29 o 
  -2  -1   8      135.52      135.59      4.06 o 
  -1  -1   8        4.53        5.81      0.66 o 
   0  -1   8       63.87       62.67      1.74 o 
   1  -1   8       43.59       57.92      2.08 o 
   2  -1   8        9.35        8.89      0.77 o 
   3  -1   8        0.01       -2.74      2.96 o 
   4  -1   8       16.93       17.88      1.10 o 
   5  -1   8       21.36       22.38      1.32 o 
  -6   0   8        7.88       10.20      1.43 o 
  -5   0   8      135.47      146.78      5.70 o 
  -4   0   8        7.84        6.80      0.99 o 
  -3   0   8       30.03       27.32      1.10 o 
  -2   0   8        4.08        2.96      2.52 o 
  -1   0   8       16.40       16.35      0.66 o 
   0   0   8        8.92        9.42      0.44 o 
   1   0   8        0.14       -0.44      2.19 o 
   2   0   8       44.18       48.16      2.19 o 
   3   0   8        8.57        7.57      0.99 o 
   4   0   8       18.23       18.65      1.21 o 
   5   0   8        0.17       -2.41      4.61 o 
  -6   1   8        0.06        2.74      4.50 o 
  -5   1   8       13.50        9.87      1.10 o 
  -4   1   8        2.79        2.85      3.07 o 
  -3   1   8       31.16       25.12      1.10 o 
  -2   1   8       20.86       17.99      0.88 o 
  -1   1   8       42.87       48.16      1.97 o 
   0   1   8       73.91       80.81      2.17 o 
   1   1   8       49.90       54.08      2.19 o 
   2   1   8       14.60       14.92      0.88 o 
   3   1   8        2.41        1.21      3.29 o 
   4   1   8       36.33       35.65      1.54 o 
   5   1   8        1.66        7.57      4.39 o 
  -6   2   8        4.55       -4.50      4.72 o 
  -5   2   8        5.39        5.27      1.10 o 
  -4   2   8        2.10        5.70      3.29 o 
  -3   2   8        8.72        8.67      0.88 o 
  -2   2   8        0.83        0.22      2.41 o 
  -1   2   8       21.99       23.37      0.88 o 
   0   2   8        0.09        0.26      1.55 o 
   1   2   8        6.37        6.03      0.77 o 
   2   2   8        0.24        0.00      2.74 o 
   3   2   8       13.15       13.60      1.10 o 
   4   2   8        0.28        6.14      4.06 o 
  -6   3   8        1.66       -1.32      4.50 o 
  -5   3   8        5.59        6.03      1.10 o 
  -4   3   8        0.49        0.66      3.07 o 
  -3   3   8       18.95       19.64      0.88 o 
  -2   3   8       68.26       68.78      2.41 o 
  -1   3   8        2.13        2.19      0.66 o 
   0   3   8       31.96       31.93      1.04 o 
   1   3   8        0.72       -2.41      2.85 o 
   2   3   8        0.04        2.41      2.96 o 
   3   3   8        0.17        2.63      3.62 o 
   4   3   8        0.31        1.43      4.61 o 
  -6   4   8        0.19       -1.54      4.61 o 
  -5   4   8        9.15       11.41      1.21 o 
  -4   4   8      116.36      115.85      4.72 o 
  -3   4   8        4.07        4.94      2.96 o 
  -2   4   8        1.08        3.62      2.74 o 
  -1   4   8       33.28       34.12      1.32 o 
   0   4   8       29.21       31.43      0.97 o 
   1   4   8        1.36        2.08      0.88 o 
   2   4   8       58.10       58.58      2.19 o 
   3   4   8        4.13        1.97      4.17 o 
  -5   5   8       30.83       33.68      1.43 o 
  -4   5   8        0.35        2.96      3.40 o 
  -3   5   8       12.58       12.40      0.99 o 
  -2   5   8       20.37       21.50      0.99 o 
  -1   5   8       14.13       14.92      0.88 o 
   0   5   8       45.53       42.42      1.36 o 
   1   5   8        3.03        4.28      3.40 o 
   2   5   8        3.22        0.33      3.95 o 
  -5   6   8        1.78        6.36      3.95 o 
  -4   6   8       51.15       57.37      2.63 o 
  -3   6   8        0.10        1.65      3.18 o 
  -2   6   8       15.58       16.57      0.99 o 
  -1   6   8       31.36       32.25      1.32 o 
   0   6   8        8.07        8.79      0.70 o 
   1   6   8        1.17        5.92      3.73 o 
  -3   7   8        1.00        1.76      3.73 o 
  -2   7   8        3.55        3.95      0.99 o 
  -1   7   8        5.65        4.83      0.99 o 
  -1  -8   9        0.29        1.65      3.62 o 
   0  -8   9        6.60        6.11      1.10 o 
   1  -8   9        6.81        6.47      0.99 o 
   2  -8   9       15.02       17.22      1.10 o 
   3  -8   9       26.05       26.11      1.21 o 
   4  -8   9        3.59        0.11      3.95 o 
  -2  -7   9        2.42        4.72      3.84 o 
  -1  -7   9        2.51        3.40      0.99 o 
   0  -7   9        0.05       -2.12      2.12 o 
   1  -7   9        0.84       -2.19      2.96 o 
   2  -7   9       19.91       20.19      0.99 o 
   3  -7   9       25.82       25.45      1.10 o 
   4  -7   9        7.10        6.80      1.10 o 
   5  -7   9        6.99        7.79      4.28 o 
  -3  -6   9        0.04        0.44      4.06 o 
  -2  -6   9        4.97        5.16      0.99 o 
  -1  -6   9        8.91        6.36      0.88 o 
   0  -6   9       40.67       42.35      1.16 o 
   1  -6   9        0.54       -0.33      2.52 o 
   2  -6   9        5.87        5.59      0.88 o 
   3  -6   9        6.14        8.45      0.99 o 
   4  -6   9        5.63        5.38      1.10 o 
   5  -6   9        8.15        0.33      4.50 o 
  -4  -5   9       30.20       33.24      1.43 o 
  -3  -5   9        7.37        9.21      1.10 o 
  -2  -5   9       32.10       35.10      1.65 o 
  -1  -5   9       72.55       60.67      2.74 o 
   0  -5   9        6.03        6.11      0.50 o 
   1  -5   9        6.90        8.23      0.77 o 
   2  -5   9       45.09       42.78      1.86 o 
   3  -5   9        5.37        1.10      3.07 o 
   4  -5   9       22.76       23.48      1.32 o 
   5  -5   9        9.36        8.45      1.32 o 
  -4  -4   9       97.95      101.91      4.28 o 
  -3  -4   9        0.30        2.74      3.29 o 
  -2  -4   9        4.97       -0.44      3.07 o 
  -1  -4   9       30.53       24.68      1.10 o 
   0  -4   9       55.32       45.99      1.31 o 
   1  -4   9      180.36      144.15      4.28 o 
   2  -4   9        4.88        4.50      2.41 o 
   3  -4   9       58.72       60.67      2.19 o 
   4  -4   9       26.27       23.81      1.32 o 
   5  -4   9       19.26       19.31      1.32 o 
  -5  -3   9        3.10       -1.54      4.72 o 
  -4  -3   9       54.58       50.13      2.30 o 
  -3  -3   9       58.12       66.37      2.30 o 
  -2  -3   9       10.85       11.08      0.88 o 
  -1  -3   9        0.04       -1.65      2.41 o 
   0  -3   9      158.35      136.94      2.68 o 
   1  -3   9        5.96        2.41      0.66 o 
   2  -3   9      217.33      198.01      4.83 o 
   3  -3   9       19.77       21.94      0.99 o 
   4  -3   9       44.68       45.97      1.97 o 
   5  -3   9       14.21       13.49      1.32 o 
  -5  -2   9        8.15        9.43      1.32 o 
  -4  -2   9        1.24        2.85      3.51 o 
  -3  -2   9      120.25      116.39      4.61 o 
  -2  -2   9       41.13       38.18      1.65 o 
  -1  -2   9       71.31       67.25      2.74 o 
   0  -2   9        7.76        8.07      1.10 o 
   1  -2   9       34.78       34.89      1.32 o 
   2  -2   9       14.29       14.04      0.88 o 
   3  -2   9        4.53        4.28      0.88 o 
   4  -2   9        0.00        2.63      3.29 o 
   5  -2   9       24.37       24.57      1.32 o 
  -6  -1   9        6.20        5.49      1.43 o 
  -5  -1   9       26.52       24.02      1.32 o 
  -4  -1   9        0.81        4.50      3.18 o 
  -3  -1   9      153.78      166.97      4.94 o 
  -2  -1   9        0.11        1.86      2.63 o 
  -1  -1   9     1052.78     1027.58      8.89 o 
   0  -1   9      140.41      133.72      4.83 o 
   1  -1   9       43.86       46.51      1.97 o 
   2  -1   9       23.56       25.45      1.32 o 
   3  -1   9       22.29       22.93      0.99 o 
   4  -1   9        3.84        1.76      3.73 o 
   5  -1   9        0.78        4.61      4.39 o 
  -6   0   9        8.78        9.98      1.43 o 
  -5   0   9        0.12        2.41      3.73 o 
  -4   0   9       80.52       72.84      3.51 o 
  -3   0   9       56.62       57.37      2.41 o 
  -2   0   9        0.08        1.65      2.41 o 
  -1   0   9      230.42      217.21      4.50 o 
   0   0   9      156.76      165.24      6.31 o 
   1   0   9      214.26      201.41      4.72 o 
   2   0   9        6.35        5.38      0.77 o 
   3   0   9       12.93       14.48      0.99 o 
   4   0   9        1.25       -0.22      3.73 o 
   5   0   9        1.96       -0.33      4.83 o 
  -6   1   9        0.74        1.97      4.50 o 
  -5   1   9        0.13        3.84      3.73 o 
  -4   1   9      205.90      187.81      5.70 o 
  -3   1   9       22.39       21.28      1.10 o 
  -2   1   9       56.05       53.53      2.19 o 
  -1   1   9        0.99       -2.19      2.30 o 
   0   1   9       20.75       16.33      0.58 o 
   1   1   9       62.17       65.71      2.74 o 
   2   1   9        6.13        6.91      0.88 o 
   3   1   9       13.73       14.37      0.99 o 
   4   1   9        1.90        2.19      4.28 o 
  -6   2   9       11.13       12.29      1.43 o 
  -5   2   9        2.71        6.91      3.73 o 
  -4   2   9       43.35       41.58      1.43 o 
  -3   2   9       44.04       33.02      1.54 o 
  -2   2   9       58.20       49.04      2.19 o 
  -1   2   9      112.17      104.00      3.73 o 
   0   2   9       11.06       13.36      0.60 o 
   1   2   9        9.93        9.54      0.88 o 
   2   2   9        2.03        2.96      2.96 o 
   3   2   9       22.51       24.46      1.21 o 
   4   2   9        0.54        2.19      4.39 o 
  -6   3   9        0.18        0.88      4.28 o 
  -5   3   9        2.52        1.32      1.10 o 
  -4   3   9       27.79       30.61      1.32 o 
  -3   3   9       22.95       20.19      0.88 o 
  -2   3   9       30.91       29.29      0.99 o 
  -1   3   9       18.17       14.70      0.77 o 
   0   3   9        0.29       -0.38      1.78 o 
   1   3   9        0.39       -2.96      2.96 o 
   2   3   9        2.43        1.10      3.40 o 
   3   3   9        2.76        0.99      3.95 o 
  -6   4   9       24.15       26.55      1.43 o 
  -5   4   9        0.03        3.29      3.62 o 
  -4   4   9        0.30       -0.22      3.18 o 
  -3   4   9       15.34       14.59      0.99 o 
  -2   4   9        3.02        1.76      2.63 o 
  -1   4   9        0.89        2.85      2.63 o 
   0   4   9       27.65       30.47      0.84 o 
   1   4   9        3.66        2.96      3.07 o 
   2   4   9        7.43        6.36      1.10 o 
  -5   5   9       20.58       22.38      1.32 o 
  -4   5   9       12.35       15.36      1.10 o 
  -3   5   9       34.24       33.46      1.21 o 
  -2   5   9       10.61        8.67      0.88 o 
  -1   5   9        0.01        4.39      2.63 o 
   0   5   9        0.01       -2.25      2.25 o 
   1   5   9        0.05       -3.62      3.62 o 
  -4   6   9        0.00        0.11      3.73 o 
  -3   6   9        8.46        9.65      1.10 o 
  -2   6   9       11.03        9.76      0.99 o 
  -1   6   9       14.48       16.46      0.99 o 
   0   6   9       10.09        6.02      2.62 o 
   0  -8  10       11.02       12.80      0.73 o 
   1  -8  10       12.94       14.92      1.10 o 
   2  -8  10       26.17       28.63      1.32 o 
   3  -8  10       14.23       16.46      1.10 o 
  -2  -7  10       15.58       16.57      1.21 o 
  -1  -7  10       10.47        6.25      3.73 o 
   0  -7  10       16.03       14.92      0.70 o 
   1  -7  10       48.12       50.57      2.30 o 
   2  -7  10        9.89        8.56      0.99 o 
   3  -7  10        3.59       -3.73      3.73 o 
   4  -7  10       71.12       74.16      3.07 o 
  -3  -6  10       16.84       17.55      1.32 o 
  -2  -6  10       21.12       19.53      1.10 o 
  -1  -6  10       28.61       26.55      1.10 o 
   0  -6  10       83.48       80.93      2.48 o 
   1  -6  10        4.33        0.00      2.63 o 
   2  -6  10       41.73       41.47      1.43 o 
   3  -6  10        4.56        3.62      3.40 o 
   4  -6  10       22.90       24.02      1.21 o 
   5  -6  10        0.93        5.92      3.95 o 
  -4  -5  10        2.63        4.72      4.28 o 
  -3  -5  10        3.15       -3.84      3.84 o 
  -2  -5  10       14.20       14.92      0.99 o 
  -1  -5  10       77.91       75.58      3.51 o 
   0  -5  10       51.11       44.39      2.03 o 
   1  -5  10       11.15       12.18      0.77 o 
   2  -5  10        1.36        2.85      0.77 o 
   3  -5  10        0.10       -2.96      2.96 o 
   4  -5  10        0.27       -3.73      3.73 o 
   5  -5  10        0.14        1.65      4.39 o 
  -4  -4  10       43.05       39.60      1.97 o 
  -3  -4  10      132.16      136.47      5.59 o 
  -2  -4  10       11.26       11.85      0.88 o 
  -1  -4  10       59.46       60.12      2.19 o 
   0  -4  10        0.00       -1.79      1.81 o 
   1  -4  10       44.26       37.52      1.43 o 
   2  -4  10        1.29       -0.44      2.63 o 
   3  -4  10       20.10       16.13      0.99 o 
   4  -4  10        0.01        1.10      3.40 o 
   5  -4  10        1.84        1.54      4.28 o 
  -5  -3  10       21.59       22.27      1.43 o 
  -4  -3  10        1.53       -4.06      4.06 o 
  -3  -3  10      288.28      293.45      6.80 o 
  -2  -3  10       50.84       55.18      2.19 o 
  -1  -3  10      101.06       99.39      3.95 o 
   0  -3  10       45.07       39.82      1.65 o 
   1  -3  10       15.81       10.86      0.77 o 
   2  -3  10       10.19        7.46      0.77 o 
   3  -3  10        2.10        2.85      3.07 o 
   4  -3  10       11.81       10.75      1.10 o 
   5  -3  10       14.22       16.24      1.32 o 
  -5  -2  10       10.89        3.29      4.61 o 
  -4  -2  10        0.65        5.81      3.29 o 
  -3  -2  10       69.09       72.95      3.29 o 
  -2  -2  10      505.49      492.56      7.35 o 
  -1  -2  10      128.91      126.60      4.06 o 
   0  -2  10       28.60       26.22      0.85 o 
   1  -2  10      244.39      213.15      4.83 o 
   2  -2  10       24.40       21.17      0.88 o 
   3  -2  10      158.64      153.25      5.16 o 
   4  -2  10        1.43        2.19      3.62 o 
   5  -2  10       32.07       33.57      1.54 o 
  -5  -1  10        2.28        2.63      4.17 o 
  -4  -1  10       96.12       88.09      3.62 o 
  -3  -1  10       17.00       15.91      0.99 o 
  -2  -1  10      189.98      178.05      4.72 o 
  -1  -1  10      308.47      305.96      5.59 o 
   0  -1  10       23.19       22.49      0.61 o 
   1  -1  10        1.18        1.32      2.52 o 
   2  -1  10        1.80        1.76      2.52 o 
   3  -1  10       19.48       19.53      0.99 o 
   4  -1  10       25.81       32.03      1.32 o 
   5  -1  10        1.10       -4.83      4.83 o 
  -6   0  10        3.89        7.13      4.72 o 
  -5   0  10        3.17        3.51      1.10 o 
  -4   0  10       25.85       21.94      1.10 o 
  -3   0  10       73.71       64.72      2.63 o 
  -2   0  10       42.81       41.25      1.65 o 
  -1   0  10       87.89       91.05      3.51 o 
   0   0  10      267.34      260.22      4.11 o 
   1   0  10        0.11        4.28      2.30 o 
   2   0  10        6.12        6.69      0.88 o 
   3   0  10        1.27        5.05      3.18 o 
   4   0  10        1.37        4.61      3.84 o 
  -6   1  10        2.74        2.19      4.72 o 
  -5   1  10       16.52       14.81      1.21 o 
  -4   1  10       30.74       32.03      1.21 o 
  -3   1  10      169.94      150.29      4.83 o 
  -2   1  10        2.82        0.33      2.63 o 
  -1   1  10        7.32        7.13      0.77 o 
   0   1  10       86.21       83.44      2.48 o 
   1   1  10      169.21      168.72      4.72 o 
   2   1  10      113.80      105.20      4.50 o 
   3   1  10       21.92       23.26      1.21 o 
   4   1  10        0.98        3.73      4.06 o 
  -6   2  10        0.34       -0.44      4.50 o 
  -5   2  10       10.72        5.16      4.17 o 
  -4   2  10       21.87       20.40      1.10 o 
  -3   2  10       88.36       75.80      2.96 o 
  -2   2  10      251.16      225.33      5.59 o 
  -1   2  10        0.35        1.21      2.41 o 
   0   2  10       13.57       11.85      0.54 o 
   1   2  10       42.18       40.92      1.65 o 
   2   2  10       65.70       70.76      3.07 o 
   3   2  10       13.87       14.26      1.21 o 
   4   2  10        0.41        1.10      4.39 o 
  -6   3  10       18.90       23.70      1.43 o 
  -5   3  10       25.56       26.99      1.32 o 
  -4   3  10        8.64       -2.08      3.51 o 
  -3   3  10        1.44       -2.63      3.07 o 
  -2   3  10       56.22       45.42      1.97 o 
  -1   3  10        0.20        3.51      2.52 o 
   0   3  10       43.79       46.00      1.51 o 
   1   3  10        2.71        1.43      3.07 o 
   2   3  10        4.65        5.81      1.10 o 
   3   3  10        3.37        7.02      4.06 o 
  -5   4  10        1.67        6.25      4.06 o 
  -4   4  10        0.00       -1.65      3.51 o 
  -3   4  10        9.90       11.85      0.99 o 
  -2   4  10       34.59       32.47      1.43 o 
  -1   4  10       29.09       24.02      1.32 o 
   0   4  10        7.09        6.15      0.84 o 
   1   4  10        6.59        4.50      3.51 o 
   2   4  10        3.64        4.28      3.73 o 
  -5   5  10        4.15        2.30      3.95 o 
  -4   5  10        1.71        2.30      3.73 o 
  -3   5  10        1.77        4.28      3.18 o 
  -2   5  10        2.73        2.96      0.88 o 
  -1   5  10        1.36        2.08      3.07 o 
   0   5  10        0.03        1.38      2.52 o 
   1   5  10       14.78        7.90      4.28 o 
  -3   6  10        1.67        1.65      0.99 o 
  -2   6  10        2.11        0.77      3.40 o 
  -1   6  10       14.59       16.89      1.10 o 
   0  -8  11        0.03       -2.27      2.44 o 
   1  -8  11        2.04        2.08      3.29 o 
   2  -8  11        0.45        1.97      3.40 o 
  -1  -7  11        0.00        0.11      3.18 o 
   0  -7  11        1.39        4.64      2.25 o 
   1  -7  11        0.92       -0.44      3.29 o 
   2  -7  11       27.34       29.07      1.21 o 
   3  -7  11       13.66       15.69      1.10 o 
   4  -7  11        2.12        4.28      4.17 o 
  -3  -6  11        0.16        0.33      4.06 o 
  -2  -6  11       29.86       26.00      1.32 o 
  -1  -6  11        0.83       -0.55      3.07 o 
   0  -6  11        0.09        0.57      3.78 o 
   1  -6  11       33.06       32.14      1.32 o 
   2  -6  11       31.68       33.90      1.32 o 
   3  -6  11        1.42        1.21      3.51 o 
   4  -6  11       33.30       35.98      1.32 o 
  -3  -5  11        0.00       -1.54      3.73 o 
  -2  -5  11       40.14       38.62      1.21 o 
  -1  -5  11       47.54       43.00      1.86 o 
   0  -5  11       39.66       35.77      1.48 o 
   1  -5  11      182.92      170.37      5.16 o 
   2  -5  11       37.28       33.24      1.43 o 
   3  -5  11      104.58      107.73      4.50 o 
   4  -5  11        0.29        0.66      3.51 o 
   5  -5  11        1.22        3.40      4.28 o 
  -4  -4  11       23.84       26.11      1.32 o 
  -3  -4  11        9.84        6.47      3.62 o 
  -2  -4  11       11.97       11.19      0.99 o 
  -1  -4  11      193.52      196.15      5.38 o 
   0  -4  11      129.33      114.00      2.94 o 
   1  -4  11       88.82       73.06      3.07 o 
   2  -4  11       23.02       19.20      0.88 o 
   3  -4  11        4.24        2.85      0.88 o 
   4  -4  11       10.79       10.64      1.10 o 
   5  -4  11        0.52       -4.39      4.39 o 
  -5  -3  11        1.25        2.19      4.50 o 
  -4  -3  11       14.04       18.65      1.21 o 
  -3  -3  11        0.08       -2.08      3.40 o 
  -2  -3  11       82.93       75.26      3.40 o 
  -1  -3  11        2.51        4.17      2.52 o 
   0  -3  11        0.67       -0.27      1.59 o 
   1  -3  11       20.80       23.37      0.88 o 
   2  -3  11      129.89      113.32      4.39 o 
   3  -3  11       10.33        9.87      0.99 o 
   4  -3  11        3.49        4.50      3.84 o 
   5  -3  11        4.04        2.96      4.28 o 
  -5  -2  11       10.52       10.53      1.32 o 
  -4  -2  11       63.63       73.94      2.41 o 
  -3  -2  11        0.00        0.66      3.18 o 
  -2  -2  11      198.87      198.56      5.38 o 
  -1  -2  11       99.92      106.41      3.84 o 
   0  -2  11      144.42      131.01      3.62 o 
   1  -2  11        3.96        3.84      0.77 o 
   2  -2  11        4.26        5.05      0.88 o 
   3  -2  11       59.53       52.00      2.30 o 
   4  -2  11        0.81       -0.44      3.84 o 
   5  -2  11        1.50        1.10      4.50 o 
  -5  -1  11        4.40       -3.40      4.39 o 
  -4  -1  11        4.39        5.81      3.73 o 
  -3  -1  11        0.45        1.97      2.96 o 
  -2  -1  11      108.18      101.69      4.17 o 
  -1  -1  11      475.73      465.36      7.02 o 
   0  -1  11      209.08      190.26      3.45 o 
   1  -1  11      122.11      109.59      4.06 o 
   2  -1  11       81.50       83.59      3.29 o 
   3  -1  11       16.76       16.57      0.99 o 
   4  -1  11       11.65       11.41      1.21 o 
  -5   0  11        2.41        1.86      3.95 o 
  -4   0  11        4.02        6.14      3.40 o 
  -3   0  11       57.29       49.37      1.97 o 
  -2   0  11       33.57       28.63      1.43 o 
  -1   0  11      173.37      151.39      4.50 o 
   0   0  11      712.93      694.14      8.06 o 
   1   0  11      113.95      101.04      4.17 o 
   2   0  11       23.06       24.79      0.99 o 
   3   0  11       11.34       11.30      1.10 o 
   4   0  11        6.43        2.08      4.28 o 
  -5   1  11        9.36        9.76      1.21 o 
  -4   1  11        2.65        3.18      3.40 o 
  -3   1  11        0.05       -1.43      3.07 o 
  -2   1  11      196.62      168.83      5.16 o 
  -1   1  11        2.34        2.19      2.63 o 
   0   1  11      197.87      193.10      3.57 o 
   1   1  11        4.69        4.72      2.74 o 
   2   1  11      112.55      108.93      4.39 o 
   3   1  11        5.11        6.25      3.84 o 
   4   1  11        2.29       -0.11      4.72 o 
  -5   2  11        4.10        5.16      3.95 o 
  -4   2  11       13.07        0.77      3.73 o 
  -3   2  11       24.15       19.53      0.99 o 
  -2   2  11       24.74       21.06      0.88 o 
  -1   2  11       16.80       14.70      0.88 o 
   0   2  11        5.13        5.03      1.10 o 
   1   2  11        0.79        2.30      2.63 o 
   2   2  11       31.99       36.31      1.43 o 
   3   2  11        2.33        5.16      4.06 o 
  -5   3  11        0.76        0.33      4.39 o 
  -4   3  11        0.79        0.00      3.51 o 
  -3   3  11       27.61       24.90      1.10 o 
  -2   3  11       10.32       10.31      0.88 o 
  -1   3  11      209.99      191.98      5.81 o 
   0   3  11       18.94       18.05      0.66 o 
   1   3  11        6.04        4.94      3.18 o 
   2   3  11       14.68       15.47      1.21 o 
  -5   4  11       29.95       35.65      1.65 o 
  -4   4  11       19.89       23.59      1.21 o 
  -3   4  11       25.82       22.27      1.10 o 
  -2   4  11       19.40       19.53      0.99 o 
  -1   4  11       20.22       19.20      0.99 o 
   0   4  11       25.94       24.28      1.43 o 
   1   4  11        0.02       -0.66      3.51 o 
  -4   5  11       14.77       18.87      1.21 o 
  -3   5  11        3.69       -3.84      3.84 o 
  -2   5  11        0.47       -0.66      3.07 o 
  -1   5  11        3.10        2.30      3.29 o 
   0   5  11       22.46       21.08      0.81 o 
  -1  -7  12       11.01       10.20      1.10 o 
   0  -7  12        3.36        0.61      2.36 o 
   1  -7  12        0.93        2.63      2.96 o 
   2  -7  12        3.46        2.85      3.40 o 
   3  -7  12        2.40        3.29      3.51 o 
  -2  -6  12       27.53       25.12      1.21 o 
  -1  -6  12        5.60        6.58      0.99 o 
   0  -6  12        1.30       -0.46      2.30 o 
   1  -6  12        7.21        5.81      0.88 o 
   2  -6  12        0.48       -3.29      3.29 o 
   3  -6  12       24.93       28.85      1.65 o 
   4  -6  12        0.34        1.65      3.84 o 
  -3  -5  12        8.45        8.12      1.21 o 
  -2  -5  12        7.67        7.35      0.99 o 
  -1  -5  12        0.73       -1.97      3.07 o 
   0  -5  12       27.55       25.02      2.03 o 
   1  -5  12       26.97       22.82      1.10 o 
   2  -5  12        0.67        1.97      3.07 o 
   3  -5  12        1.39        1.54      3.40 o 
   4  -5  12        2.73        4.61      3.95 o 
  -4  -4  12        6.46       -3.07      4.50 o 
  -3  -4  12        0.41        1.97      3.73 o 
  -2  -4  12        5.87        3.73      3.40 o 
  -1  -4  12        1.19        3.73      2.74 o 
   0  -4  12       24.13       20.35      0.66 o 
   1  -4  12        0.53       -1.54      2.74 o 
   2  -4  12       53.17       54.08      2.41 o 
   3  -4  12       36.21       36.20      1.43 o 
   4  -4  12       31.60       31.59      1.32 o 
  -4  -3  12        0.54       -1.86      3.95 o 
  -3  -3  12       76.06       73.94      3.40 o 
  -2  -3  12       39.95       39.60      1.65 o 
  -1  -3  12       18.48       16.24      0.88 o 
   0  -3  12      295.33      285.53      4.34 o 
   1  -3  12       82.18       69.22      2.74 o 
   2  -3  12       19.89       17.44      0.88 o 
   3  -3  12       35.62       37.08      1.21 o 
   4  -3  12        3.99        4.28      3.95 o 
  -5  -2  12        0.13        0.11      4.28 o 
  -4  -2  12        5.19        6.69      3.84 o 
  -3  -2  12       12.73        9.43      0.99 o 
  -2  -2  12      144.41      148.43      5.05 o 
  -1  -2  12        0.38        0.77      2.52 o 
   0  -2  12       71.64       61.93      2.47 o 
   1  -2  12       55.13       51.12      2.19 o 
   2  -2  12        1.37        2.52      2.63 o 
   3  -2  12       42.47       38.51      1.76 o 
   4  -2  12       14.61       14.81      1.32 o 
  -5  -1  12       17.23       16.46      1.32 o 
  -4  -1  12       12.26       11.30      1.10 o 
  -3  -1  12       43.07       42.24      1.86 o 
  -2  -1  12       22.69       22.93      0.88 o 
  -1  -1  12        2.39       -1.21      2.63 o 
   0  -1  12        0.48        2.28      1.67 o 
   1  -1  12        9.73        9.98      0.77 o 
   2  -1  12       10.04        9.54      0.88 o 
   3  -1  12        4.16        1.32      3.62 o 
   4  -1  12       61.09       60.34      2.74 o 
  -5   0  12       12.78        7.68      4.61 o 
  -4   0  12       24.13       22.05      1.21 o 
  -3   0  12       57.87       56.39      2.41 o 
  -2   0  12        0.19        2.08      2.74 o 
  -1   0  12       53.61       58.25      2.30 o 
   0   0  12       54.79       55.33      1.86 o 
   1   0  12       47.55       43.66      2.08 o 
   2   0  12       68.67       66.70      2.74 o 
   3   0  12        3.01       -0.11      1.10 o 
   4   0  12        8.40        6.25      4.50 o 
  -5   1  12        0.17        6.25      3.95 o 
  -4   1  12        1.03       -0.11      3.40 o 
  -3   1  12       39.43       35.32      1.21 o 
  -2   1  12       14.80       13.71      0.88 o 
  -1   1  12        1.86        0.77      2.63 o 
   0   1  12       68.49       66.49      2.47 o 
   1   1  12      250.40      240.47      6.14 o 
   2   1  12       21.59       21.39      1.10 o 
   3   1  12       19.41       18.87      1.32 o 
  -5   2  12        4.85       -0.44      4.61 o 
  -4   2  12        5.09        3.29      3.62 o 
  -3   2  12        7.02        5.16      3.40 o 
  -2   2  12        9.63        2.96      3.18 o 
  -1   2  12       51.15       49.48      2.08 o 
   0   2  12        0.00        0.20      1.82 o 
   1   2  12       95.49       89.08      4.06 o 
   2   2  12       46.79       48.93      1.86 o 
   3   2  12       76.09       72.73      2.63 o 
  -5   3  12       75.78       78.00      2.85 o 
  -4   3  12        9.57        8.12      1.10 o 
  -3   3  12        5.94        3.07      3.40 o 
  -2   3  12        4.13        2.19      3.07 o 
  -1   3  12       11.50       12.62      0.88 o 
   0   3  12       11.12       10.33      0.66 o 
   1   3  12       12.21       12.40      1.10 o 
   2   3  12       20.66       20.73      1.32 o 
  -4   4  12        1.37        5.05      3.51 o 
  -3   4  12       28.11       29.40      1.21 o 
  -2   4  12        1.85        0.88      3.29 o 
  -1   4  12        0.08        1.10      3.07 o 
   0   4  12       29.92       30.22      0.92 o 
   1   4  12        9.24        9.65      1.10 o 
  -3   5  12        4.02        3.29      1.10 o 
  -2   5  12        1.91        2.63      3.40 o 
  -1   5  12        9.35       10.20      0.99 o 
   0  -7  13       11.57       11.97      0.78 o 
   1  -7  13        0.24        0.55      3.07 o 
   2  -7  13        0.10        2.52      3.40 o 
  -2  -6  13        0.00       -0.88      3.73 o 
  -1  -6  13        6.12        6.47      0.99 o 
   0  -6  13       27.65       26.22      1.15 o 
   1  -6  13        1.49       -0.22      3.29 o 
   2  -6  13        6.92        2.85      3.51 o 
   3  -6  13        1.33       -1.21      3.62 o 
  -3  -5  13        1.36       -0.11      4.17 o 
  -2  -5  13        5.76        5.81      1.10 o 
  -1  -5  13       25.55       24.68      0.99 o 
   0  -5  13        6.44        7.26      0.62 o 
   1  -5  13        1.55        4.83      2.96 o 
   2  -5  13        0.54        4.17      3.07 o 
   3  -5  13        5.02        5.59      3.62 o 
   4  -5  13        9.20        7.35      1.32 o 
  -3  -4  13       13.01       13.93      1.21 o 
  -2  -4  13       10.49       10.75      0.99 o 
  -1  -4  13       13.78       12.62      0.99 o 
   0  -4  13        7.38        6.64      0.62 o 
   1  -4  13       20.00       14.26      0.99 o 
   2  -4  13       38.60       35.10      1.32 o 
   3  -4  13        5.64        6.47      3.73 o 
   4  -4  13        8.53        8.45      1.21 o 
  -4  -3  13        3.01        1.32      4.17 o 
  -3  -3  13        3.53        3.07      3.73 o 
  -2  -3  13        3.93       -2.19      3.29 o 
  -1  -3  13       28.76       27.75      1.54 o 
   0  -3  13       56.24       56.93      1.62 o 
   1  -3  13        1.47       -1.10      2.63 o 
   2  -3  13       35.75       31.59      1.32 o 
   3  -3  13        0.13       -3.40      3.62 o 
   4  -3  13       14.50       13.16      1.32 o 
  -4  -2  13        7.89        6.91      1.21 o 
  -3  -2  13        0.36        0.77      3.40 o 
  -2  -2  13        5.69        6.69      0.88 o 
  -1  -2  13        6.05        4.83      0.77 o 
   0  -2  13       13.84       13.57      0.58 o 
   1  -2  13       54.07       50.90      2.19 o 
   2  -2  13       58.34       50.35      2.19 o 
   3  -2  13        0.72        3.84      3.51 o 
   4  -2  13        1.71        2.52      4.17 o 
  -5  -1  13        5.34        4.72      4.61 o 
  -4  -1  13        3.37        6.80      3.95 o 
  -3  -1  13        5.84        2.74      3.51 o 
  -2  -1  13        0.17       -0.55      2.85 o 
  -1  -1  13      174.44      185.18      5.38 o 
   0  -1  13        6.07        6.77      0.93 o 
   1  -1  13       77.73       73.50      3.07 o 
   2  -1  13       39.19       41.14      1.65 o 
   3  -1  13        0.07       -0.11      3.73 o 
   4  -1  13        1.21       -4.50      4.50 o 
  -5   0  13       32.43       38.51      1.76 o 
  -4   0  13        9.82       11.08      1.21 o 
  -3   0  13        0.24        0.11      3.29 o 
  -2   0  13       16.80       16.89      0.99 o 
  -1   0  13       60.03       52.44      2.19 o 
   0   0  13       25.95       30.16      0.93 o 
   1   0  13       32.98       32.91      1.43 o 
   2   0  13       20.24       20.51      1.10 o 
   3   0  13        9.67       11.19      1.21 o 
  -5   1  13        9.04        2.63      4.50 o 
  -4   1  13        2.64        2.19      3.62 o 
  -3   1  13        5.03        5.16      0.99 o 
  -2   1  13       23.33       23.59      0.99 o 
  -1   1  13        1.64        3.29      2.85 o 
   0   1  13        0.74       -2.02      2.02 o 
   1   1  13        0.67        2.30      2.96 o 
   2   1  13        0.24        6.14      3.40 o 
   3   1  13        3.79        1.54      4.06 o 
  -4   2  13        0.68       -1.43      3.84 o 
  -3   2  13        0.18       -0.88      3.29 o 
  -2   2  13       33.90       33.46      1.32 o 
  -1   2  13       71.75       71.53      2.85 o 
   0   2  13        0.04       -0.27      2.69 o 
   1   2  13       10.46       10.53      0.99 o 
   2   2  13       25.31       24.90      1.32 o 
  -4   3  13       53.00       61.32      2.41 o 
  -3   3  13        3.84        0.11      3.62 o 
  -2   3  13        2.88        3.51      3.40 o 
  -1   3  13        3.81        2.74      3.40 o 
   0   3  13        0.49        1.36      2.19 o 
   1   3  13        9.64        9.32      1.10 o 
  -3   4  13        7.52        4.61      3.95 o 
  -2   4  13       11.73       10.97      1.10 o 
  -1   4  13        0.46       -3.73      3.73 o 
   0   4  13       14.70       14.10      0.88 o 
  -1  -6  14        1.11        3.40      3.51 o 
   0  -6  14        0.77        3.04      2.28 o 
   1  -6  14        3.76        3.40      0.99 o 
   2  -6  14        1.12       -1.32      3.62 o 
   3  -6  14        6.02        9.32      1.10 o 
  -2  -5  14        8.04        6.14      4.06 o 
  -1  -5  14        4.33        5.81      3.51 o 
   0  -5  14        2.31        3.10      2.20 o 
   1  -5  14       23.93       25.78      1.10 o 
   2  -5  14        3.42        4.06      0.99 o 
   3  -5  14        2.40       -0.55      3.73 o 
  -3  -4  14        0.42        3.18      3.51 o 
  -2  -4  14        1.15        4.72      3.40 o 
  -1  -4  14        0.19       -3.40      3.40 o 
   0  -4  14       19.16       18.49      0.70 o 
   1  -4  14       30.41       29.62      1.10 o 
   2  -4  14        0.37        1.32      3.18 o 
   3  -4  14       10.20       11.52      1.21 o 
  -3  -3  14        0.56        1.76      3.73 o 
  -2  -3  14       21.90       23.15      1.10 o 
  -1  -3  14        0.92       -2.74      2.96 o 
   0  -3  14        0.00       -1.15      4.11 o 
   1  -3  14        8.33        1.86      3.18 o 
   2  -3  14        2.43       -2.08      3.51 o 
   3  -3  14        5.87        2.96      3.95 o 
  -4  -2  14       22.37       25.01      1.32 o 
  -3  -2  14       30.53       33.35      1.32 o 
  -2  -2  14        3.46        2.52      3.18 o 
  -1  -2  14        0.18       -2.74      2.85 o 
   0  -2  14       25.16       26.43      1.15 o 
   1  -2  14       61.85       67.47      2.41 o 
   2  -2  14        3.70        5.16      3.29 o 
   3  -2  14       17.24       15.69      1.21 o 
  -4  -1  14        9.60        9.43      1.21 o 
  -3  -1  14        3.24        0.55      3.51 o 
  -2  -1  14       13.26       14.70      0.99 o 
  -1  -1  14       27.65       28.85      1.21 o 
   0  -1  14        0.81        0.63      1.90 o 
   1  -1  14        5.59        4.94      2.96 o 
   2  -1  14        1.88        3.07      3.62 o 
   3  -1  14       36.33       34.56      1.65 o 
  -4   0  14        4.26        2.96      3.95 o 
  -3   0  14       16.76       20.84      1.10 o 
  -2   0  14        0.39        0.11      3.07 o 
  -1   0  14        4.60        3.95      3.07 o 
   0   0  14       29.36       31.22      1.08 o 
   1   0  14        5.57        2.30      3.29 o 
   2   0  14       14.85       15.25      1.10 o 
   3   0  14        2.38        1.86      4.06 o 
  -4   1  14       90.92       96.65      4.39 o 
  -3   1  14       16.69       20.73      1.10 o 
  -2   1  14        3.22        3.07      3.40 o 
  -1   1  14       10.52       11.96      0.99 o 
   0   1  14       22.93       21.57      0.73 o 
   1   1  14       20.31       19.42      1.10 o 
   2   1  14       17.32       16.57      1.21 o 
  -4   2  14        0.08       -2.96      3.95 o 
  -3   2  14       10.78        7.46      3.95 o 
  -2   2  14        0.42       -1.86      3.29 o 
  -1   2  14        0.17       -3.29      3.29 o 
   0   2  14        4.57        4.23      0.95 o 
   1   2  14        4.54        4.72      3.62 o 
  -3   3  14        1.45        2.30      1.10 o 
  -2   3  14        0.52        3.40      3.40 o 
  -1   3  14        8.79        8.45      0.99 o 
   0   3  14       21.50       21.38      0.81 o 
   0  -6  15       46.64       54.25      1.48 o 
   1  -6  15       43.36       47.83      2.41 o 
  -1  -5  15       13.72       15.14      1.10 o 
   0  -5  15        1.02       -0.24      2.20 o 
   1  -5  15        9.75       11.30      1.10 o 
   2  -5  15        0.87        2.85      3.40 o 
  -2  -4  15       11.93       14.15      1.10 o 
  -1  -4  15       18.16       21.72      1.10 o 
   0  -4  15       18.24       21.45      0.78 o 
   1  -4  15        2.69        2.30      0.99 o 
   2  -4  15       20.10       20.62      1.21 o 
   3  -4  15        0.63       -1.21      3.62 o 
  -3  -3  15        0.23       -3.18      4.06 o 
  -2  -3  15       10.87       13.60      1.10 o 
  -1  -3  15        2.85        2.08      3.40 o 
   0  -3  15        1.79        3.44      0.84 o 
   1  -3  15       33.47       33.68      1.43 o 
   2  -3  15        4.37        5.05      3.51 o 
   3  -3  15        1.41        0.22      1.10 o 
  -3  -2  15       21.40       24.24      1.32 o 
  -2  -2  15        3.17        0.77      3.40 o 
  -1  -2  15       35.19       36.97      1.65 o 
   0  -2  15        0.00       -0.20      2.08 o 
   1  -2  15       11.40       12.84      0.99 o 
   2  -2  15        5.89        1.10      3.51 o 
   3  -2  15       11.31       12.62      1.21 o 
  -4  -1  15       22.95       23.81      1.32 o 
  -3  -1  15       40.17       47.72      1.97 o 
  -2  -1  15       40.67       46.07      1.76 o 
  -1  -1  15        4.61       -2.30      3.40 o 
   0  -1  15        8.23        1.83      2.32 o 
   1  -1  15        8.59        8.01      0.99 o 
   2  -1  15        5.12        5.70      1.10 o 
  -4   0  15       28.57       31.81      1.76 o 
  -3   0  15        0.32        5.38      3.51 o 
  -2   0  15        8.42       11.19      0.99 o 
  -1   0  15       64.85       67.69      2.85 o 
   0   0  15       27.29       29.97      0.84 o 
   1   0  15        2.51        1.65      3.40 o 
   2   0  15        4.33        5.49      3.62 o 
  -3   1  15        3.01        4.39      3.51 o 
  -2   1  15       15.71       18.32      1.10 o 
  -1   1  15        4.71       -2.19      3.51 o 
   0   1  15        0.00       -0.47      1.15 o 
   1   1  15        0.42       -0.99      3.62 o 
  -3   2  15       72.04       84.69      2.96 o 
  -2   2  15       18.94       19.53      1.10 o 
  -1   2  15        3.30        4.61      0.99 o 
   0   2  15        3.43        0.66      2.64 o 
   0  -5  16       31.15       34.18      1.81 o 
   1  -5  16       23.62       25.56      1.32 o 
  -1  -4  16       25.46       24.35      1.21 o 
   0  -4  16        0.08       -2.52      2.52 o 
   1  -4  16        4.44        6.36      3.62 o 
   2  -4  16       25.12       28.30      1.21 o 
  -2  -3  16        6.26        6.47      1.10 o 
  -1  -3  16       48.46       57.26      2.41 o 
   0  -3  16        1.94        2.86      2.29 o 
   1  -3  16        1.66        0.44      3.62 o 
   2  -3  16        4.00        3.07      1.10 o 
  -3  -2  16        2.18       -4.06      4.06 o 
  -2  -2  16        0.00        1.65      3.29 o 
  -1  -2  16        8.02        6.36      3.62 o 
   0  -2  16        0.01        1.14      3.62 o 
   1  -2  16        0.88        1.21      0.99 o 
   2  -2  16       27.24       31.59      1.32 o 
  -3  -1  16        7.31        2.19      4.06 o 
  -2  -1  16       10.93        5.70      3.95 o 
  -1  -1  16        0.08        4.83      3.18 o 
   0  -1  16       20.66       23.21      0.78 o 
   1  -1  16        0.00       -2.74      3.51 o 
  -3   0  16       13.53       16.78      1.21 o 
  -2   0  16        6.61        7.02      4.06 o 
  -1   0  16       10.38       12.51      0.99 o 
   0   0  16        7.45        5.04      1.26 o 
   1   0  16        4.81        1.32      3.84 o 
  -2   1  16        9.24       10.64      1.10 o 
  -1   1  16       14.14       18.65      1.10 o 
   0   1  16       46.78       52.80      1.51 o 
  -1  -3  17        0.10       -3.84      3.84 o 
   0  -3  17       36.80       41.04      1.16 o 
  -1  -2  17        0.17        0.33      3.51 o 
   0  -2  17       48.81       51.96      1.28 o 
  -1  -1  17        0.21       -1.86      3.40 o 
   0  -1  17        0.02        1.61      2.31 o 
                                                 
